# Supplementary material for: In silico identification and characterization of AGO, DCL and RDR gene families and their associated regulatory elements in sweet orange (Citrus sinensis L.)
Source: PLoS One. 2020 Dec 21;15(12):e0228233. doi: 10.1371/journal.pone.0228233 (PMC7751981; doi:10.1371/journal.pone.0228233)
Supplement: S1 Data — (TXT) [file pone.0228233.s004.txt]

>AtDCL1
MVMEDEPREATIKPSYWLDACEDISCDLIDDLVSEFDPSSVAVNESTDENGVINDFFGGIDHILDSIKNGGGLPNNGVSD
TNSQINEVTVTPQVIAKETVKENGLQKNGGKRDEFSKEEGDKDRKRARVCSYQSERSNLSGRGHVNNSREGDRFMNRKRT
RNWDEAGNNKKKRECNNYRRDGRDREVRGYWERDKVGSNELVYRSGTWEADHERDVKKVSGGNRECDVKAEENKSKPEER
KEKVVEEQARRYQLDVLEQAKAKNTIAFLETGAGKTLIAILLIKSVHKDLMSQNRKMLSVFLVPKVPLVYQQAEVIRNQT
CFQVGHYCGEMGQDFWDSRRWQREFESKQVLVMTAQILLNILRHSIIRMETIDLLILDECHHAVKKHPYSLVMSEFYHTT
PKDKRPAIFGMTASPVNLKGVSSQVDCAIKIRNLETKLDSTVCTIKDRKELEKHVPMPSEIVVEYDKAATMWSLHETIKQ
MIAAVEEAAQASSRKSKWQFMGARDAGAKDELRQVYGVSERTESDGAANLIHKLRAINYTLAELGQWCAYKVGQSFLSAL
QSDERVNFQVDVKFQESYLSEVVSLLQCELLEGAAAEKVAAEVGKPENGNAHDEMEEGELPDDPVVSGGEHVDEVIGAAV
ADGKVTPKVQSLIKLLLKYQHTADFRAIVFVERVVAALVLPKVFAELPSLSFIRCASMIGHNNSQEMKSSQMQDTISKFR
DGHVTLLVATSVAEEGLDIRQCNVVMRFDLAKTVLAYIQSRGRARKPGSDYILMVERGNVSHAAFLRNARNSEETLRKEA
IERTDLSHLKDTSRLISIDAVPGTVYKVEATGAMVSLNSAVGLVHFYCSQLPGDRYAILRPEFSMEKHEKPGGHTEYSCR
LQLPCNAPFEILEGPVCSSMRLAQQAVCLAACKKLHEMGAFTDMLLPDKGSGQDAEKADQDDEGEPVPGTARHREFYPEG
VADVLKGEWVSSGKEVCESSKLFHLYMYNVRCVDFGSSKDPFLSEVSEFAILFGNELDAEVVLSMSMDLYVARAMITKAS
LAFKGSLDITENQLSSLKKFHVRLMSIVLDVDVEPSTTPWDPAKAYLFVPVTDNTSMEPIKGINWELVEKITKTTAWDNP
LQRARPDVYLGTNERTLGGDRREYGFGKLRHNIVFGQKSHPTYGIRGAVASFDVVRASGLLPVRDAFEKEVEEDLSKGKL
MMADGCMVAEDLIGKIVTAAHSGKRFYVDSICYDMSAETSFPRKEGYLGPLEYNTYADYYKQKYGVDLNCKQQPLIKGRG
VSYCKNLLSPRFEQSGESETVLDKTYYVFLPPELCVVHPLSGSLIRGAQRLPSIMRRVESMLLAVQLKNLISYPIPTSKI
LEALTAASCQETFCYERAELLGDAYLKWVVSRFLFLKYPQKHEGQLTRMRQQMVSNMVLYQFALVKGLQSYIQADRFAPS
RWSAPGVPPVFDEDTKDGGSSFFDEEQKPVSEENSDVFEDGEMEDGELEGDLSSYRVLSSKTLADVVEALIGVYYVEGGK
IAANHLMKWIGIHVEDDPDEVDGTLKNVNVPESVLKSIDFVGLERALKYEFKEKGLLVEAITHASRPSSGVSCYQRLEFV
GDAVLDHLITRHLFFTYTSLPPGRLTDLRAAAVNNENFARVAVKHKLHLYLRHGSSALEKQIREFVKEVQTESSKPGFNS
FGLGDCKAPKVLGDIVESIAGAIFLDSGKDTTAAWKVFQPLLQPMVTPETLPMHPVRELQERCQQQAEGLEYKASRSGNT
ATVEVFIDGVQVGVAQNPQKKMAQKLAARNALAALKEKEIAESKEKHINNGNAGEDQGENENGNKKNGHQPFTRQTLNDI
CLRKNWPMPSYRCVKEGGPAHAKRFTFGVRVNTSDRGWTDECIGEPMPSVKKAKDSAAVLLLELLNKTFS
>AtDCL2
MTMDADAMETETTDQVSASPLHFARSYQVEALEKAIKQNTIVFLETGSGKTLIAIMLLRSYAYLFRKPSPCFCVFLVPQV
VLVTQQAEALKMHTDLKVGMYWGDMGVDFWDSSTWKQEVDKYEVLVMTPAILLDALRHSFLSLSMIKVLIVDECHHAGGK
HPYACIMREFYHKELNSGTSNVPRIFGMTASLVKTKGENLDSYWKKIHELETLMNSKVYTCENESVLAGFVPFSTPSFKY
YQHIKIPSPKRASLVEKLERLTIKHRLSLGTLDLNSSTVDSVEKRLLRISSTLTYCLDDLGILLAQKAAQSLSASQNDSF
LWGELNMFSVALVKKFCSDASQEFLAEIPQGLNWSVANINGNAEAGLLTLKTVCLIETLLGYSSLENIRCIIFVDRVITA
IVLESLLAEILPNCNNWKTKYVAGNNSGLQNQTRKKQNEIVEDFRRGLVNIIVATSILEEGLDVQSCNLVIRFDPASNIC
SFIQSRGRARMQNSDYLMMVESGDLLTQSRLMKYLSGGKRMREESLDHSLVPCPPLPDDSDEPLFRVESTGATVTLSSSV
SLIYHYCSRLPSDEYFKPAPRFDVNKDQGSCTLYLPKSCPVKEVKAEANNKVLKQAVCLKACIQLHKVGALSDHLVPDMV
VAETVSQKLEKIQYNTEQPCYFPPELVSQFSAQPETTYHFYLIRMKPNSPRNFHLNDVLLGTRVVLEDDIGNTSFRLEDH
RGTIAVTLSYVGAFHLTQEEVLFCRRFQITLFRVLLDHSVENLMEALNGLHLRDGVALDYLLVPSTHSHETSLIDWEVIR
SVNLTSHEVLEKHENCSTNGASRILHTKDGLFCTCVVQNALVYTPHNGYVYCTKGVLNNLNGNSLLTKRNSGDQTYIEYY
EERHGIQLNFVDEPLLNGRHIFTLHSYLHMAKKKKEKEHDREFVELPPELCHVILSPISVDMIYSYTFIPSVMQRIESLL
IAYNLKKSIPKVNIPTIKVLEAITTKKCEDQFHLESLETLGDSFLKYAVCQQLFQHCHTHHEGLLSTKKDGMISNVMLCQ
FGCQQKLQGFIRDECFEPKGWMVPGQSSAAYSLVNDTLPESRNIYVASRRNLKRKSVADVVESLIGAYLSEGGELAALMF
MNWVGIKVDFTTTKIQRDSPIQAEKLVNVGYMESLLNYSFEDKSLLVEALTHGSYMMPEIPRCYQRLEFLGDSVLDYLIT
KHLYDKYPCLSPGLLTDMRSASVNNECYALVAVKANLHKHILYASHHLHKHISRTVSEFEQSSLQSTFGWESDISFPKVL
GDVIESLAGAIFVDSGYNKEVVFASIKPLLGCMITPETVKLHPVRELTELCQKWQFELSKAKDFDSFTVEVKAKEMSFAH
TAKASDKKMAKKLAYKEVLNLLKNSLDY
>AtDCL3
MHSSLEPEKMEEGGGSNSLKRKFSEIDGDQNLDSVSSPMMTDSNGSYELKVYEVAKNRNIIAVLGTGIDKSEITKRLIKA
MGSSDTDKRLIIFLAPTVNLVKQQCCEIRALVNLKVEEYFGAKGVDKWTSQRWDEEFSKHDVLVMTPQILLDVLRSAFLK
LEMVCLLIIDECHHTTGNHPYAKLMKEFYHESTSKPKIFGLTASAVIRKGIVSSPSNYAAQVSELERLMDSKIFNPEERE
GVEKFATTVKEGPILYNPSPSCSLELKEKLETSHLKFDASLRRLQELGKDSFLNMDNKFETYQKRLSIDYREILHCLDNL
GLICAHLAAEVCLEKISDTKEESETYKECSMVCKEFLEDILSTIGVYLPQDDKSLVDLQQNHLSAVISGHVSPKLKELFH
LLDSFRGDKQKQCLILVERIITAKVIERFVKKEASLAYLNVLYLTENNPSTNVSAQKMQIEIPDLFQHGKVNLLFITDVV
EEGFQVPDCSCMVCFDLPKTMCSYSQSQKHAKQSNSKSIMFLERGNPKQRDHLHDLMRREVLIQDPEAPNLKSCPPPVKN
GHGVKEIGSMVIPDSNITVSEEAASTQTMSDPPSRNEQLPPCKKLRLDNNLLQSNGKEKVASSKSKSSSSAAGSKKRKEL
HGTTCANALSGTWGENIDGATFQAYKFDFCCNISGEVYSSFSLLLESTLAEDVGKVEMDLYLVRKLVKASVSPCGQIRLS
QEELVKAKYFQQFFFNGMFGKLFVGSKSQGTKREFLLQTDTSSLWHPAFMFLLLPVETNDLASSATIDWSAINSCASIVE
FLKKNSLLDLRDSDGNQCNTSSGQEVLLDDKMEETNLIHFANASSDKNSLEELVVIAIHTGRIYSIVEAVSDSSAMSPFE
VDASSGYATYAEYFNKKYGIVLAHPNQPLMKLKQSHHAHNLLVDFNEEMVVKTEPKAGNVRKRKPNIHAHLPPELLARID
VPRAVLKSIYLLPSVMHRLESLMLASQLREEIDCSIDNFSISSTSILEAVTTLTCPESFSMERLELLGDSVLKYVASCHL
FLKYPDKDEGQLSRQRQSIISNSNLHRLTTSRKLQGYIRNGAFEPRRWTAPGQFSLFPVPCKCGIDTREVPLDPKFFTEN
MTIKIGKSCDMGHRWVVSKSVSDCAEALIGAYYVSGGLSASLHMMKWLGIDVDFDPNLVVEAINRVSLRCYIPKEDELIE
LERKIQHEFSAKFLLKEAITHSSLRESYSYERLEFLGDSVLDFLITRHLFNTYEQTGPGEMTDLRSACVNNENFAQVAVK
NNLHTHLQRCATVLETQINDYLMSFQKPDETGRSIPSIQGPKALGDVVESIAGALLIDTRLDLDQVWRVFEPLLSPLVTP
DKLQLPPYRELNELCDSLGYFFRVKCSNDGVKAQATIQLQLDDVLLTGDGSEQTNKLALGKAASHLLTQLEKRNISRKTS
LGDNQSSMDVNLACNHSDRETLTSETTEIQSIVIPFIGPINMKKGGPRGTLHEFCKKHLWPMPTFDTSEEKSRTPFEFID
GGEKRTSFSSFTSTITLRIPNREAVMYAGEARPDKKSSFDSAVVELLYELERRKIVIIQK
>AtDCL4
MRDEVDLSLTIPSKLLGKRDREQKNCEEEKNKNKKAKKQQKDPILLHTSAATHKFLPPPLTMPYSEIGDDLRSLDFDHAD
VSSDLHLTSSSSVSSFSSSSSSLFSAAGTDDPSPKMEKDPRKIARRYQVELCKKATEENVIVYLGTGCGKTHIAVMLIYE
LGHLVLSPKKSVCIFLAPTVALVEQQAKVIADSVNFKVAIHCGGKRIVKSHSEWEREIAANEVLVMTPQILLHNLQHCFI
KMECISLLIFDECHHAQQQSNHPYAEIMKVFYKSESLQRPRIFGMTASPVVGKGSFQSENLSKSINSLENLLNAKVYSVE
SNVQLDGFVSSPLVKVYYYRSALSDASQSTIRYENMLEDIKQRCLASLKLLIDTHQTQTLLSMKRLLKRSHDNLIYTLLN
LGLWGAIQAAKIQLNSDHNVQDEPVGKNPKSKICDTYLSMAAEALSSGVAKDENASDLLSLAALKEPLFSRKLVQLIKIL
SVFRLEPHMKCIIFVNRIVTARTLSCILNNLELLRSWKSDFLVGLSSGLKSMSRRSMETILKRFQSKELNLLVATKVGEE
GLDIQTCCLVIRYDLPETVTSFIQSRGRARMPQSEYAFLVDSGNEKEMDLIENFKVNEDRMNLEITYRSSEETCPRLDEE
LYKVHETGACISGGSSISLLYKYCSRLPHDEFFQPKPEFQFKPVDEFGGTICRITLPANAPISEIESSLLPSTEAAKKDA
CLKAVHELHNLGVLNDFLLPDSKDEIEDELSDDEFDFDNIKGEGCSRGDLYEMRVPVLFKQKWDPSTSCVNLHSYYIMFV
PHPADRIYKKFGFFMKSPLPVEAETMDIDLHLAHQRSVSVKIFPSGVTEFDNDEIRLAELFQEIALKVLFERGELIPDFV
PLELQDSSRTSKSTFYLLLPLCLHDGESVISVDWVTIRNCLSSPIFKTPSVLVEDIFPPSGSHLKLANGCWNIDDVKNSL
VFTTYSKQFYFVADICHGRNGFSPVKESSTKSHVESIYKLYGVELKHPAQPLLRVKPLCHVRNLLHNRMQTNLEPQELDE
YFIEIPPELSHLKIKGLSKDIGSSLSLLPSIMHRMENLLVAIELKHVLSASIPEIAEVSGHRVLEALTTEKCHERLSLER
LEVLGDAFLKFAVSRHLFLHHDSLDEGELTRRRSNVVNNSNLCRLAIKKNLQVYIRDQALDPTQFFAFGHPCRVTCDEVA
SKEVHSLNRDLGILESNTGEIRCSKGHHWLYKKTIADVVEALVGAFLVDSGFKGAVKFLKWIGVNVDFESLQVQDACIAS
RRYLPLTTRNNLETLENQLDYKFLHKGLLVQAFIHPSYNRHGGGCYQRLEFLGDAVLDYLMTSYFFTVFPKLKPGQLTDL
RSLSVNNEALANVAVSFSLKRFLFCESIYLHEVIEDYTNFLASSPLASGQSEGPRCPKVLGDLVESCLGALFLDCGFNLN
HVWTMMLSFLDPVKNLSNLQISPIKELIELCQSYKWDREISATKKDGAFTVELKVTKNGCCLTVSATGRNKREGTKKAAQ
LMITNLKAHENITTSHPLEDVLKNGIRNEAKLIGYNEDPIDVVDLVGLDVENLNILETFGGNSERSSSYVIRRGLPQAPS
KTEDRLPQKAIIKAGGPSSKTAKSLLHETCVANCWKPPHFECCEEEGPGHLKSFVYKVILEVEDAPNMTLECYGEARATK
KGAAEHAAQAAIWCLKHSGFLC
>CsDCL1
MEGETRVSDIVGGGESNQSSYWLDACEDILIDEFVNFDTSVVQDSVDNTSNQDSLSNDFFGGIDHILDSIKNGSGLPNSNGNL
LKNGSEDSTGGENHQAEGLILLSNNGSDKDGVDRKRKLENCENVNGYLVNGKAGGRLSDHFTKENGVHRDNGNNDHEASRIRDFDSEDRFSKRARVSVCK
NESQYSSRGQYCSSDKDRVFGRKRLRDLDDIGRRDRDPMRRREHYNGSSRKDVRDKDFRDREPRGYWERDRLGSNGMVFRLGSWEADHNRAGKEANGINQ
ECNGKVGKKSEAKEKMPEEQARPYQLDVLEQAKKKNTIAFLETGAGKTLIAVLLIRSICNDLQRQNKKMLAVFLVPKVPLVYQQAEVIREQTGYVVGHYC
GEMGQDFWDAQRWQREFDTKQVLVMTAQILLNILRHSIIKMEAINLLILDECHHAVKKHPYSLVMSEFYHTTSKEKRPSVFGMTASPVNLKGVSSQVDCA
IKICNLESKLDSVVCTIKDRKELEKHVPMPSEVVVEYDKAASLWSLHEQLKQMEVAVEEAAQSSSRRSKWQFMGARDAGAKEELRQVYGVSERTESDGAA
NLIQKLRAINYALGELGQWCAYKVAQSFLTALQNDERANYQLDVKFQESYLSKVVSLLQCELVEGAVSKKDAKVVDSENGFVEGGTNEIEEGELLDSHVV
SGGEHVDVIIGAAVADGKVTPKVQSLIKILLKYQHTEDFRAIIFVERVVAALVLPKVFAELPSLSFVKSASLIGHNNSQEMRTFQMQETIAKFRDGRVTL
LVATSVAEEGLDIRQCNVVIRFDLAKTVLAYIQSRGRARKPGSDYILMIERGNLSHATFLRNARNSEETLRKEAIERTDLSHLKDTSRLISVDAVPGTVY
QVESTGAVVSLNSAVGLIHFYCSQLPSDRYSILRPEFIMERHEKPGGPTEYSCKLQLPCNAPFEKLEGPVCSSMRLAQQAVCLAACKKLHEMGAFTDMLL
PDKGSGEQQEKVDQNDEGEPLPGTARHREFYPEGVADILQGEWILSGRDGCTGSKLFHLFMYTVKCVNNGISKDPFLTQVSDFAVLFSSELDAELASLKN
FHVRLMSIVLDVDVEPYTTPWDPAKAYLFVPVVSDKSVDPMNELDWDLVEKITKTDAWTNPLQRARPDVYLGTNERTLGGDRREYGFGKLRHGMAFGQKS
HPTYGIRGAIAQFDVVKASGLVPDREAMQIHNADMPTGKLMMADSCANAGDLEGRIVTAAHSGKRFYVESIRYEMTAESSFPRKEGYLGPLEYSSYADYY
KQKYGVELIFKKQPLIRGRGVSYCKNLLSPRFEHSEEQEGEGEEILDKTYYVFLPPELCFIHPLPGSLVRGAQRLPSIMRRVESMLLAIQLKDKINYPVP
ASKILEALTAASCQETFCYERAELLGDAYLKWVVSRFLFLKYPQKHEGQLTRMRQQMVSNLVLYQYALSKGLQSYIQADRFAPSRWAAPGVLPVFDEDTK
DGDSSLFDQEKSVAEDKLGTDKNYNEYEDDDMEDGELEGDSSSYRVLSSKTLADVVEALIGVYYVEGGKDAANHLMKWIGIQVESDPEEVGCPSRPACVP
ESVLRSVDFHALEDALKIKFKDRGLLVEAITHASRPSSGVSCYQRLEFVGDAVLDHLITKHLFFSYTNLPPGRLTDLRAAAVNNENFARVAVKHKLHVHL
RHGSSALDRQIRDFVKEVLEELLKPGFNSFGLGDCKAPKVLGDIVESIAGAIFLDSGRDTSVVWQVFQPLLDPMVTPETLPMHPVRELQERCQQQAEGLE
YKASRSGNLATVEVYIDGVQVGVAQNPQKKMAQKLAARNALAVLKEKETAEAKEKGDENGKKRKNGTQTFTRQTLNDICLRRNWPMPLYRCVREGGPAHA
KRFTYAVRVNTTDKGWTDECVGEPMPSVKKAKDSAAVLLLELLNKWYS
>CsDCL2
MEPVSMESDTTEEVSADTLPFARNYQLEALENALKQNTIVFLETGSGKTLIAIMLLRSYAYLLRKPSPFVAVFLVPKVVLVPQ
QAEAIKMHTDLKVGKYWGDMGVDFWDGATWKEEMSKHEVLVMTPQILLDGLRLSYFKLNMIKVLILDECHHARGKHQYACIMTEFYHRLLETGDSNLPRI
FGMTASPIKSKVSSSEQDYWQKIHDLETLMNSKVYTCASESVLSNFIPFSTAKFKFYKYDEIPHALYTHLADELAMIELKHTRSLENLDLNEAQAELIRK
KVSKINSTLLYCLSELGVWLALKAAETISCYESDFFAWEQLDGFGETIIKKFGSDASQALVTYVPSGAEWSIGDDSKFNLDSGLLTEKIVCLIESLLEYR
GVEDIRCIIFVERVITAIVLQSLLSELLPRHCTWKTKYIAGNNSGIQCQSRKKQNEIVEEFRRGLVNVIVATSILEEGLDVQSCNLVIMFDPSRTVCSFI
QSRGRARMQNSDYLLMVKSGDSTTQSRLENYLASGNKMRKEVLSHASLPCSPLNNHMYGEDFYHVESTGTIATLSSSVSLIYFYCSRLPSDGYFKPTPKF
HINKEMGICTLYLPNNCPIQTVIAQGNIKTLKQAACLEACKKLHQIGALTDNLLPDIVVEKHDAQKRGNEPYNAEHPIYFPPELVNQSPQDTKITYHCYL
IELKQHFNYDISARNIVLAMRTELESEIKKVNFDLEVERGRLTVNLKHLGRIQLIPNQVLLCRRFQITLFRVIMDHNLDKLNEILDGFELRDNLEIDYLL
LPSTGQLIDWKTVATVLFPRDNGSKHNMNCSTMFNARIVHTKSGPLCTCKIHNSLVCTPHNGQIYCITGVLGHLNANSLFTRNNGSVTTYKKHYEERYGI
QLCFDREPLLNGRRIFHVQNYLSKCRQQKQKEPSKISFELPPELCRIIMAPISLSTFYSFTFVPSIMHRLQSLLLAVNLKNMLLDHCMQNVTIPTIKVLE
AITTKKCQEDFHLESLETLGDSFLKYAASQQLFKTYQNNHEGLLSVKKERIISNAALCKLGCEQKLPGFIRTESFDPKMWIIPGDNSGSYELNDDSLFNG
RKIYVTGRKKVKSKTVADVVEALIGAFLSTGGENVGLIFLDRIGIKVDFVNVPYQRQFQVHAERLVNVRHLESLLNYSFRDPSLLVEALTHGSYMLPEIP
RCYQRLEFLGDAVLDYLITVYLYNKYPGLSPGYLTDMRSASVNNDCYALSSVKHGLHKHILHASHELYKRINITVDSFEKLSLGSTFGWESVTSFPKALG
DIIESLAGAIFVDSGCNREVVFQSIRPLLEPMITPETMRFHPVRELTEYCQKNHFSMKKPVASRISGKAAVTVEVQANGRLFEHTFLDADKKTAKKVACK
EVLKSLRASFPGT
>CsDCL3
MHSPLNSLKRSFGEVHSPNPPDMGSSGHDHAVDGPSSSTNSINFIPRIYQLKVFEVAKRRNTIAVLETGAGKTMIAVMLIKDI
AQAIKSNGFKKLIIFLAPTVHLVHQQYDVIRVHTDFEVEEYYGAKGVDEWDSQCWQKEINKNDVLVMTPQILLDALRKAFLSLDIVCFIVIDECHHATGN
HPYTKIMKEFYHKSDNKPKVFGMTASPVVRKGVSSAMDCEGQISELESTLDSQVFTIEDKTEMEVFVPSAKESCRFYDQSKFCGSDLKGKLEVSWSKFDA
SLSKLQGSQLNCYKDMDDKHKTLRKQLSDYHAKILYCLDELGLICAYEAVKICLEKVLKAQEECEIYRQSSLQCKYFLEEVLHVIGSALPLADKIFLDFG
FDYSKAVDLGYISTKLHELLQLFLSFGKSTQVLCIIFVERIIAAKVVERFVKKVPFLTHLTVAYLTGSTTSVDALTPKVQKEVLESFRGGKVNLLFATDV
IEEGMHVPNCSYVIRFDLPKTVSSYIQSRGRARQHNSQFILMLERGNLKQRNKLFDIIRSERSVTDTALSRDPEACFLKACTYVKTKSYIVESTGASVTT
DSSVNLIHRYCEMLPSDKYYTPKPIFKYKSAEEAYECELTLPSNAPFQTIVGPTSRNKNLSKQLVCLEACEKLHQVGALNDHLLPSVEEPSENNLISKKN
ESLPGAGTTKRKELHGTTPIRALSGRWGEKCGVILHAYKFNFACSIVTEIYSGFVLLIESELDNDVGNFELELYLVSKTVKATVSSSGQVHLDADQMSKA
KCFQELFFNGLFGKLFVKSKSSGSREFFLKRETNSLWSPSYMYLLLPLEIVNTFGDGSWRINWSGINPCASVVEFIKEKSFLGAAQCNNNGGNSSPCRTS
PCKTGCHGKDVIHLANGSVDAKNLKDMVVLAIHTGRIYSIVEIVNNSSAESPFDGNTDDDSKTFVNYFSEKYGIVLIHPGQPLLRLKQSHNPHNLLVNFN
DGGGSGKGSKSGMNTKKPQMHVHMPPELLVRVDVPISVVKSLYLLPSVMQRLESLMLASQLREEINCHSRNFHIPSSLILEALTTLGCCESFSMERLELL
GDSVLKYAVSCHLFLTYPKKHEGQLSARRSWAVCNSTLHKLGTDRKLQGYIRDSAFDPRRWVAPGQLSLRPVPCECGVDTLEVPLDGKFFTQDTKVVVGK
PCDMGHRWMGSKTIADCAEALIGAYYVGGGLIAALYMMKWLGIDADLEVSLVDDCITRASLRSYVPRINEIKDIESKIGYEFTVKFLLQEAITHASVQEF
YCYQNLYKHLQHCSTLLLSQITEYVKSFPKPGETTDSGPSMKAPKALGDLLESIVGAVLIDTKLNLDEVWRIFKPILSPIVTPDKLELPPLRELIELCDS
LGYFVKENCTLKGEMVHAELRLQLKDVLLVGEGQERSRKAAKGKAASQLLKKLEVCEKRISKGASNTGKLGDDCRQTTKEDLPEPPSCKRQKGTEAAIPA
GDSCKKAYCMTVGTPVVAPINMKKGGPRTSLFQLCKTMLWPMPTFETTESKSRTLLVFCEGLEKRTGFSSFVSKITLHIPEFGNVECNGDPRADKKSSFD
SAALIMLHELERQGKIIISSS
>CsDCL4
MPDGESTVEGSQPSGGGTKICAATSAVVEECSVAVSGVGFGAESSVGAQKTDKDPKQIARKYQLELCKKAMEENIIVYLGTGC
GKTHIAVLLIYELAHLIRKPQKSICIFLAPTVALVQQQAKVIEESIGFKVRTFCGGSKRLKSHCDWEKEIDQYEVLVMIPQILLYCLYHRFIKMELIALL
IFDECHHAQVKSNHPYAKIMKDFYKPDIMKVPRIFGMTASPVVGKGASAQANLPKSINSLENLLDAKVYSVEDAEDLESFVSSPVVRVYQYGPVINDTSS
SYVTCSEQLAEIKREQYISALSRKLHDHQSLRNTTKQLNRLHDSMKFCLENLGVCGALHASYILLSGDETMRNELIEAEGNTIDDSLCRFASQASEVFAA
ICRRDGIASDLSCIEVLKEPFFSKKLLRLIGILSTFRLQQHMKCIVFVNRIVTARALSYILQNLKFLASWRCHFLVGVNAGLKSMSRNAMKSILEKFRSG
ELNLLVATKVGEEGLDIQTCCLVIRFDLPETVASFIQSRGRARMPQSEYAFLVDSGNQRELDLIKNFSKEEDRMNREIMDRTSSDAFTCSEERIYKVDSS
GACISAGYGVSLLHRYCSKLPHDEFFNPKPKFYYFDDLGGTICHIILPANAPIHQIVGTPQSSMEAAKKDACLKAIEDLHKLGALNDYLLPQEDNATEDE
PMLFSSDSDSYEGEGSRGELHEMLVPAVLRQSWTKSQYPVRLNFYFMQFIPDPADRIYREFGLFVKSLLPGEAEHLKVDLHLARGRSVMTKLVPSGIMQA
QQFQEMFLKVILDRSEFNSEFVPLGKDDYCESSSSTFYLLLPVIFHKNSVDWKIIRRCLSSPVFGTPGGSVDRKSLPSHGPLQLHNGWSSESDVENSLVY
ATHKKWFYLVTNIVFEKNGYSPYKDSDSSSHVDHLISSYGIHLKHPKQPLLRAKPLFRLRNLLHNRKLEDSESHELEEYFDDLPPELCQLKIIGFSKDIG
SSLSLLPSIMHRLENLLVAIELKHLLSASFPEGAEVSAEMLLKALTTEKCQERFSLERLEILGDAFLKYAVGRHLFLLHDTVDEGELTRRRSNAVNNSNL
LKLAARNNLQVYIRDQPFDPCQFFALGRRCPRICSKETERTIHSQYDGRAPDDLNAEVRCSKGHHWLHKKTIADVVEALVGAFIDDSGFKAATAFLKWIG
IQVEFEASQVTNICISSKSFLPLSASLDMATLEILLGHQFLHRGLLLQAFVHPSFNRLGGCYQRLEFLGDAVLDYLITSYLYSVYPKLKPGQLTDLRSML
VNNQAFANVAVDQSFYKFLIFDSNVLSETINNYVDYMITPSSTREVKEGPRCPKVLGDLVESSLGAILLDSGFNLNTVWKIMLSFLDPILKFSNLQLNPI
RELLELCNSYDLDLQFPSLKKGGKFLAEAKVTGKDKDVFISACATNLSRKEAIRIASQQLFSKLKAAGYVPKTKSLESILKSSPKSEARLIGYDETPINV
VAADDNVFEKLKISEPQGGSSCDIGSPSLTTGGLQNRSARSRLYELCAANCWKPPTFDCCKEEGLSHLKLFTFRVIVEIEAPEKIIECIGEPQAKKKGAA
EHAAEGMLWCLEREGYLY
