# Supplementary material for: In silico identification and characterization of AGO, DCL and RDR gene families and their associated regulatory elements in sweet orange (Citrus sinensis L.)
Source: PLoS One. 2020 Dec 21;15(12):e0228233. doi: 10.1371/journal.pone.0228233 (PMC7751981; doi:10.1371/journal.pone.0228233)
Supplement: S2 Data — (TXT) [file pone.0228233.s005.txt]

>AtAGO1
MVRKRRTDAPSEGGEGSGSREAGPVSGGGRGSQRGGFQQGGGQHQGGRGYTPQPQQGGRGGRGYGQPPQQQQQYGGPQEY
QGRGRGGPPHQGGRGGYGGGRGGGPSSGPPQRQSVPELHQATSPTYQAVSSQPTLSEVSPTQVPEPTVLAQQFEQLSVEQ
GAPSQAIQPIPSSSKAFKFPMRPGKGQSGKRCIVKANHFFAELPDKDLHHYDVTITPEVTSRGVNRAVMKQLVDNYRDSH
LGSRLPAYDGRKSLYTAGPLPFNSKEFRINLLDEEVGAGGQRREREFKVVIKLVARADLHHLGMFLEGKQSDAPQEALQV
LDIVLRELPTSRIRYIPVGRSFYSPDIGKKQSLGDGLESWRGFYQSIRPTQMGLSLNIDMSSTAFIEANPVIQFVCDLLN
RDISSRPLSDADRVKIKKALRGVKVEVTHRGNMRRKYRISGLTAVATRELTFPVDERNTQKSVVEYFHETYGFRIQHTQL
PCLQVGNSNRPNYLPMEVCKIVEGQRYSKRLNERQITALLKVTCQRPIDREKDILQTVQLNDYAKDNYAQEFGIKISTSL
ASVEARILPPPWLKYHESGREGTCLPQVGQWNMMNKKMINGGTVNNWICINFSRQVQDNLARTFCQELAQMCYVSGMAFN
PEPVLPPVSARPEQVEKVLKTRYHDATSKLSQGKEIDLLIVILPDNNGSLYGDLKRICETELGIVSQCCLTKHVFKMSKQ
YMANVALKINVKVGGRNTVLVDALSRRIPLVSDRPTIIFGADVTHPHPGEDSSPSIAAVVASQDWPEITKYAGLVCAQAH
RQELIQDLFKEWKDPQKGVVTGGMIKELLIAFRRSTGHKPLRIIFYRDGVSEGQFYQVLLYELDAIRKACASLEAGYQPP
VTFVVVQKRHHTRLFAQNHNDRHSVDRSGNILPGTVVDSKICHPTEFDFYLCSHAGIQGTSRPAHYHVLWDENNFTADGL
QSLTNNLCYTYARCTRSVSIVPPAYYAHLAAFRARFYMEPETSDSGSMASGSMARGGGMAGRSTRGPNVNAAVRPLPALK
ENVKRVMFYC
>AtAGO4
MDSTNGNGADLESANGANGSGVTEALPPPPPVIPPNVEPVRVKTELAEKKGPVRVPMARKGFGTRGQKIPLLTNHFKVDV
ANLQGHFFHYSVALFYDDGRPVEQKGVGRKILDKVHQTYHSDLDGKEFAYDGEKTLFTYGALPSNKMDFSVVLEEVSATR
ANGNGSPNGNESPSDGDRKRLRRPNRSKNFRVEISYAAKIPLQALANAMRGQESENSQEAIRVLDIILRQHAARQGCLLV
RQSFFHNDPTNCEPVGGNILGCRGFHSSFRTTQGGMSLNMDVTTTMIIKPGPVVDFLIANQNARDPYSIDWSKAKRTLKN
LRVKVSPSGQEFKITGLSDKPCREQTFELKKRNPNENGEFETTEVTVADYFRDTRHIDLQYSADLPCINVGKPKRPTYIP
LELCALVPLQRYTKALTTFQRSALVEKSRQKPQERMTVLSKALKVSNYDAEPLLRSCGISISSNFTQVEGRVLPAPKLKM
GCGSETFPRNGRWNFNNKEFVEPTKIQRWVVVNFSARCNVRQVVDDLIKIGGSKGIEIASPFQVFEEGNQFRRAPPMIRV
ENMFKDIQSKLPGVPQFILCVLPDKKNSDLYGPWKKKNLTEFGIVTQCMAPTRQPNDQYLTNLLLKINAKLGGLNSMLSV
ERTPAFTVISKVPTIILGMDVSHGSPGQSDVPSIAAVVSSREWPLISKYRASVRTQPSKAEMIESLVKKNGTEDDGIIKE
LLVDFYTSSNKRKPEHIIIFRDGVSESQFNQVLNIELDQIIEACKLLDANWNPKFLLLVAQKNHHTKFFQPTSPENVPPG
TIIDNKICHPKNNDFYLCAHAGMIGTTRPTHYHVLYDEIGFSADELQELVHSLSYVYQRSTSAISVVAPICYAHLAAAQL
GTFMKFEDQSETSSSHGGITAPGPISVAQLPRLKDNVANSMFFC
>AtAGO5
MSNRGGGGHGGASRGRGGGRRSDQRQDQSSGQVAWPGLQQSYGGRGGSVSAGRGRGNVGRGENTGDLTATQVPVASAVSG
GRGRGNIGDPTFSVASSSKTVSVASSSKEESKNTEVSETMSNLQITSTETKPEMTSLPPASSKAVTFPVRPGRGTLGKKV
MVRANHFLVQVADRDLYHYDVSINPEVISKTVNRNVMKLLVKNYKDSHLGGKSPAYDGRKSLYTAGPLPFDSKEFVVNLA
EKRADGSSGKDRPFKVAVKNVTSTDLYQLQQFLDRKQREAPYDTIQVLDVVLRDKPSNDYVSVGRSFFHTSLGKDARDGR
GELGDGIEYWRGYFQSLRLTQMGLSLNIDVSARSFYEPIVVTDFISKFLNIRDLNRPLRDSDRLKVKKVLRTLKVKLLHW
NGTKSAKISGISSLPIRELRFTLEDKSEKTVVQYFAEKYNYRVKYQALPAIQTGSDTRPVYLPMELCQIDEGQRYTKRLN
EKQVTALLKATCQRPPDRENSIKNLVVKNNYNDDLSKEFGMSVTTQLASIEARVLPPPMLKYHDSGKEKMVNPRLGQWNM
IDKKMVNGAKVTSWTCVSFSTRIDRGLPQEFCKQLIGMCVSKGMEFKPQPAIPFISCPPEHIEEALLDIHKRAPGLQLLI
VILPDVTGSYGKIKRICETELGIVSQCCQPRQVNKLNKQYMENVALKINVKTGGRNTVLNDAIRRNIPLITDRPTIIMGA
DVTHPQPGEDSSPSIAAVVASMDWPEINKYRGLVSAQAHREEIIQDLYKLVQDPQRGLVHSGLIREHFIAFRRATGQIPQ
RIIFYRDGVSEGQFSQVLLHEMTAIRKACNSLQENYVPRVTFVIVQKRHHTRLFPEQHGNRDMTDKSGNIQPGTVVDTKI
CHPNEFDFYLNSHAGIQGTSRPAHYHVLLDENGFTADQLQMLTNNLCYTYARCTKSVSIVPPAYYAHLAAFRARYYMESE
MSDGGSSRSRSSTTGVGQVISQLPAIKDNVKEVMFYC
>AtAGO6
METSSSLPLSPISIEPEQPSHRDYDITTRRGVGTTGNPIELCTNHFNVSVRQPDVVFYQYTVSITTENGDAVDGTGISRK
LMDQLFKTYSSDLDGKRLAYDGEKTLYTVGPLPQNEFDFLVIVEGSFSKRDCGVSDGGSSSGTCKRSKRSFLPRSYKVQI
HYAAEIPLKTVLGTQRGAYTPDKSAQDALRVLDIVLRQQAAERGCLLVRQAFFHSDGHPMKVGGGVIGIRGLHSSFRPTH
GGLSLNIDVSTTMILEPGPVIEFLKANQSVETPRQIDWIKAAKMLKHMRVKATHRNMEFKIIGLSSKPCNQQLFSMKIKD
GEREVPIREITVYDYFKQTYTEPISSAYFPCLDVGKPDRPNYLPLEFCNLVSLQRYTKPLSGRQRVLLVESSRQKPLERI
KTLNDAMHTYCYDKDPFLAGCGISIEKEMTQVEGRVLKPPMLKFGKNEDFQPCNGRWNFNNKMLLEPRAIKSWAIVNFSF
PCDSSHISRELISCGMRKGIEIDRPFALVEEDPQYKKAGPVERVEKMIATMKLKFPDPPHFILCILPERKTSDIYGPWKK
ICLTEEGIHTQCICPIKISDQYLTNVLLKINSKLGGINSLLGIEYSYNIPLINKIPTLILGMDVSHGPPGRADVPSVAAV
VGSKCWPLISRYRAAVRTQSPRLEMIDSLFQPIENTEKGDNGIMNELFVEFYRTSRARKPKQIIIFRDGVSESQFEQVLK
IEVDQIIKAYQRLGESDVPKFTVIVAQKNHHTKLFQAKGPENVPAGTVVDTKIVHPTNYDFYMCAHAGKIGTSRPAHYHV
LLDEIGFSPDDLQNLIHSLSYVNQRSTTATSIVAPVRYAHLAAAQVAQFTKFEGISEDGKVPELPRLHENVEGNMFFC
>AtAGO7
MEEKTHHHHHSTNKHIPSSKSRTPLLHKPYHHHVQTNPPPFLLHPSSHQNLNLVASNLPSSYYYYYYCYFYSQFHNSLPP
PPPPHLLPLSPPLPPLLPLPPPHSMTRFHKSLPVSQVVERKQQHQQKKKIQVSNNKVSGSIAIEEAALVVAKRPDFGGQD
GSVIYLLANHFLVKFDSSQRIYHYNVEISPQPSKEIARMIKQKLVETDRNSFSGVVPAFDGRQNIYSPVEFQGDRLEFFV
NLPIPSCKAVMNYGDLREKQPQKKIEKLFRVNMKLVSKFDGKEQRKEGEDWAPLPPEYIHALDVILRENPMEKCTSIGRS
FYSSSMGGSKEIGGGAVGLRGFFQSLRHTQQGLALNMDLSITAFHESIGVIAYLQKRLEFLTDLPRNKGRELSLEEKREV
EKALKNIRVFVCHRETVQRYRVYGLTEEITENIWFPDREGKYLRLMSYFKDHYGYEIQFKNLPCLQISRARPCYLPMELC
MICEGQKFLGKLSDDQAAKIMKMGCQKPNERKAIIDKVMTGSVGPSSGNQTREFNLEVSREMTLLKGRILQPPKLKLDRP
RNLKESKVFKGTRIERWALMSIGGSSDQKSTIPKFINELTQKCEHLGVFLSKNTLSSTFFEPSHILNNISLLESKLKEIQ
RAASNNLQLIICVMEKKHKGYGDLKRISETRIGVVTQCCLYPNITKLSSQFVSNLALKINAKIGGSMTELYNSIPSHIPR
LLRPDEPVIFMGADVTHPHPFDDCSPSVAAVVGSINWPEANRYVSRMRSQTHRQEIIQDLDLMVKELLDDFYKAVKKLPN
RIIFFRDGVSETQFKKVLQEELQSIKTACSKFQDYNPSITFAVVQKRHHTRLFRCDPDHENIPPGTVVDTVITHPKEFDF
YLCSHLGVKGTSRPTHYHILWDENEFTSDELQRLVYNLCYTFVRCTKPISIVPPAYYAHLAAYRGRLYIERSSESNGGSM
NPSSVSRVGPPKTIPLPKLSDNVKNLMFYC
>AtAGO10
MPIRQMKDSSETHLVIKTQPLKHHNPKTVQNGKIPPPSPSPVTVTTPATVTQSQASSPSPPSKNRSRRRNRGGRKSDQGD
VCMRPSSRPRKPPPPSQTTSSAVSVATAGEIVAVNHQMQMGVRKNSNFAPRPGFGTLGTKCIVKANHFLADLPTKDLNQY
DVTITPEVSSKSVNRAIIAELVRLYKESDLGRRLPAYDGRKSLYTAGELPFTWKEFSVKIVDEDDGIINGPKRERSYKVA
IKFVARANMHHLGEFLAGKRADCPQEAVQILDIVLRELSVKRFCPVGRSFFSPDIKTPQRLGEGLESWCGFYQSIRPTQM
GLSLNIDMASAAFIEPLPVIEFVAQLLGKDVLSKPLSDSDRVKIKKGLRGVKVEVTHRANVRRKYRVAGLTTQPTRELMF
PVDENCTMKSVIEYFQEMYGFTIQHTHLPCLQVGNQKKASYLPMEACKIVEGQRYTKRLNEKQITALLKVTCQRPRDREN
DILRTVQHNAYDQDPYAKEFGMNISEKLASVEARILPAPWLKYHENGKEKDCLPQVGQWNMMNKKMINGMTVSRWACVNF
SRSVQENVARGFCNELGQMCEVSGMEFNPEPVIPIYSARPDQVEKALKHVYHTSMNKTKGKELELLLAILPDNNGSLYGD
LKRICETELGLISQCCLTKHVFKISKQYLANVSLKINVKMGGRNTVLVDAISCRIPLVSDIPTIIFGADVTHPENGEESS
PSIAAVVASQDWPEVTKYAGLVCAQAHRQELIQDLYKTWQDPVRGTVSGGMIRDLLISFRKATGQKPLRIIFYRDGVSEG
QFYQVLLYELDAIRKACASLEPNYQPPVTFIVVQKRHHTRLFANNHRDKNSTDRSGNILPGTVVDTKICHPTEFDFYLCS
HAGIQGTSRPAHYHVLWDENNFTADGIQSLTNNLCYTYARCTRSVSIVPPAYYAHLAAFRARFYLEPEIMQDNGSPGKKN
TKTTTVGDVGVKPLPALKENVKRVMFYC
>CsAGO1		
MVRKKRTEQPSTGGESSESQETSAGGGRGSQRPSERSAPPSQGGGGGGTGYQGSGRGWGPPSQQGGRGGYGGGRGRGGPQQQH
YGGTSEYQGRGRGGPPQPGGRGGYGGGRGGVGMGSGGRGGHSGGPTRSSQIPELHQATPTPFSSGVMTQPTQSQAGSSSHSPELSEVSQQFQQLSLPEEV
SSSQVIQPAPPSSKSVRFPLRPGRGSTGTRCIVKANHFFAELPDKDLHQYDVTITPEVTSRGVNRAVMEQLVKLYRESHLGKRLPAYDGRKSLYTAGPLP
FLSKEFRITLLDDDDGQGGQRREREFKVVIKLAARADLHHLGLFLQGRQADAPQEALQVLDIVLRELPTTRYCPVGRSFYSPDLGRRQPLGEGLESWRGF
YQSIRPTQMGLSLNIDMSSTAFIEPLPVIDFVQQLLNRDVSSRPLSDADRVKIKKALRGVRVEVTHRGNMRRKYRISGLTSQTTGELTFPVDESGTLKSV
VEYFYETYGFVIQHTQWPCLQVGNQQRPNYLPMEVCKIVEGQRYSKRLNERQITALLKVTCQRPHERERDIMQTVHHNAYHEDPYAREFGIKISEKLASV
EARILPAPWLKYHDTGKEKDCLPQVGQWNMMNKKMVNGGTVNHWICINFSRHVQDSIARGFCFELAQMCYISGMAFNPEPVIPPISARPEHVEKVLKTRY
HDAMTKLGQGKELDLLIVILPDNNGSLYGDLKRICETDLGLVSQCCLTKHVFKMSKQYMANVALKINVKVGGRNTVLVDAISRRIPLVSDRPTIIFGADV
THPHPGEDSSPSIAAVVASQDWPEVTKYAGLVCAQAHRQELIQDLFKTWQDPVRGAVSGGMIKELLISFRRATGQKPQRIIFYRDGVSEGQFYQVLLYEL
DAIRKACASLEPNYQPPVTFVVVQKRHHTRLFANNHHDRNAVDRSGNILPGTVVDSKICHPTEFDFYLCSHAGIQGTSRPAHYHVLWDENKFTADGLQSL
TNNLCYTYARCTRSVSIVPPAYYAHLAAFRARFYMEPETSDSGSMTSGTIGRGGMGGGVGARSTRGPGVGAAVRPLPALKENVKRVMFYC
>CsAGO10		
MPIRQMKDSSEQHLVIKTHLQNTMNQSQKQPKTAQNGKGPPHQELQNSKPHNQTSPPTKNRGRRRGRGGRKSDQNDVFMRPSS
RPCTVAHKPVNQVCDLVGSNANGAVGNGRSLCATEMGFPTSSKSLSFAPRPGYGQVGTKCIVKANHFFAELPDKDLNQYDVTITPEVASRTVNRAIMAEL
VRLYKESDLGMRLPAYDGRKSLYTAGELPFVWKEFKIKLVDELDGINGPKRVREYKVVIKFAARANMHHLGQFLAGKRADAPQEALQILDIVLRELSTKR
YCPIGRSFFSPSIRTPQRLGDGLESWCGFYQSIRPTQMGLSLNIDMASAAFIEPLPVIEFVAQLLGKDVLSRTLSDSDRVKIKKALRGVKVEVTHRGTVR
RKYRVSGLTSQPTRELVFPVDDNSTMKSVVEYFQEMYGFTIQHTHLPCLQVGNQKKANYLPMEACKIVEGQRYTKRLNERQITALLKVTCQRPRDRENDI
LQTVQQNAYDQDLYAKEFGIKISEKLASVEARILPAPWLKYHENGKEKDCLPQVGQWNMMNKKMINGMTVSRWACINFSRSVQESVARGFCNELAQMCQV
SGMEFNPEPVIPIHNARPDQVEKALKHVYHSSMSKTKGKELELLLAILPDNNGSLYGDLKRICETDLGIISQCCLTKHVFKISKQYLANVSLKINVKMGG
RNTVLLDAISCRIPLVSDIPTIIFGADVTHPENGEDSSPSIAAVVASQDWPEVTKYAGLVCAQAHRQELIQDLYKTWHDPVRGTVSGGMIRDLLISFRKA
TGQKPLRIIFYRDGVSEGQFYQVLLYELDAIRKACASLEPNYQPPVTFIIVQKRHHTRLFANNHRDRSSTDRSGNILPGTVVDSKICHPTEFDFYLCSHA
GIQGTSRPAHYHVLWDENNFTADGIQSLTNNLCYTYARCTRSVSVVPPAYYAHLAAFRARFYMEPDMQENGSTDGSGHTSTKSTRAVGESGVRPLPALKE
NVKRVMFYC
>CsAGO5a		
MSRSGGGGRRPDSRHDQPTQAPAPPFQRGTDRGSHYGSGAAPSSSHAASTSTAPAPSSPSISASAPSSSSVSTLVEETEQKLT
LAALAAATPPPSSSQAVGFPVRPGFGTVGRKCVVRANHFMVQLAERDIHHYDVSITPWVTSRKINRQIISQLINLYRLTDLGERIPAYDGMKSIYTAGPL
PFESKEFIINLPDSDPRPSSSTRLRERQFRVVIRLASKPDLYTLQQFLRRRHFEAPYEVIQVLAVVLRAAPSEKHTVVGRSFFSTDLGPMGQLGDGVEYW
RGYFQSLRPTQMGLSLNIDVSASSFYEPILVTEFVQNYCRDLSHPLSDEVRLKVKKALKGIKVVLTHREYNNSHKITGISSQPMSQLMFTDDSATRMSVI
QYFRERYNIALQFTSLPALVAGSEARPIYLPMELSRIVAGQRYAKRLNERQVIALLRATCQRPREREENIRMMARANAYNEDTLVNKEFGIQVADDLTSV
DARILPAPMLKYHETGREASVNPGFGQWNMINKKMFNGGRVEVWTCVNFSTRLNRDVAFQFCQGLVDMCNSKGMVFNLRPVIPISSSNPNQIEKALVDVH
NRTTQQGKQLQLLIIILPDVSGSYGRIKRVCETELGIVSQCCQPRQASRLNMQYFENVALKINVKVGGRNTVLVDAVQKRIPLVTDRPTIIFGADVTHPQ
PGEDSSPSIAAVVASMDWPEVAKYRGLVSAQAHHEEIIQDLYKSIQDPQRGFVHGGMIRELLIAFRRSTNFKPHRIIFYRDGVGERQFSQVLLHEMNAIR
QACASLEEGYAPPVTFVVVQKRCRTRLFPAENNRCDLTDRSGNILPGTVVDTEICHPTEFDFYLNSHAAIQGTSRPTRYHVLYDENRFTADGLQVLTNNL
CYTYARCTRSVSVVPPAYYAYLAAFRARYYIEDETSAGGSTDGNRSTAERNLAIRPLPVIKDNVKDVMFYC
>CsAGO5c
MVQLAEKDIHHYDVSITPWVTSKKINRQIISQLINLYRLTDLGGRIPAYDGMKSIYTAGPLPFQSKEFIIELPDSDPRPSSST
RPIRERQFRVVIRLASKPDLYTLQQFLGRRHFEAPYDVIQVLGVILSAASSEKHTVVGRSFFPTDHGPIGQLGDGVEYWRGYFQSLRLTQMGLSLNIDVS
ARSFYEPILVTEFVQNYCRNLSRPLSDQVRLKVKKELKGIKVVLTHLETSNSHRITGISSQPMSQLAFTDGSATSMSVIQYFRERYNIALQFTSLPALLA
GSEARPIYLPMELSRIVAGQRYTQRLNERQVTALLQATCQRPREREDYIRMMARANAYNEDTLVNKEFGIQVADDLTSVDARILPAPMLKYHETGQEASV
NPGFGQWNMINKKMFNGGRVEVWTCVNFSTRLNRDVPFQFCQGLVDMCNSKGMVFNPQPVIPISSSNPNQIEKALVDVHNRTTQQGKQLQLLIIILPDVS
GSYVPRFLVKIDRFASLVGGRNTVLVDAVQKRIPLVTDRPTIIFGADVTHPQPWGGTSPSIAAVVASMDWPEVAKYRGLVSAQAPHEEIIQDLYKSIQDP
QWGLVHGGMIRELLIAFRRSTNFKPHRIIFYRDGVGERQFSQVLLHEMNAIRQACASLEEGYAPPVTFVVVQKRCRTRLFPAEHNRCDLTDRSGNILPGT
VVDTEICHPTEFDFYLNSHAGIQGTSRPTRYHVLYDENRFTADGLQVLTNNLCYTYARCTRSVSIVPPAYYAYLAAFRARYYIEDETSAGGSTDGNRSTA
ERNLAIRPLPVIKDNVKDVMFYC
>CsAGO7
MEETADESNANKKCNNNNNTTNSKTRTFRGSANTNPHRHQYQYQYQYQYQYQQHHQLWQYSNHFGFCNQNQYQNYYPALLPLP
PTIPLQLALAPPLPQNQSFVSKTHLQKPSCKLHNPSLATSSDTHAHVVNISPEGLCRRNKVAVKGNDGRRITGAKTQALVAARRPDAGGVEGAVISLLAN
HFLVQLDPSQRIFHYNVEMSPSPSKEVARLIKQKLVEENSSMLSGAYPAFDGRKNIYSPVEFENDRLEFFVSLPIPTSKSVLPSGELKELIHKQHQLKLF
RINIKLVSKYDGKELSRYLSKEDNDWIPLPQDYLHALDVVLRENPSEKCIPVGRSLYSSSMGGAKEIGGGAVGLRGFFQSLRPTQQGLSLNVDSSVSAFH
ESVGVIPYLQKRLEFLKDLSQRKTRGLSGDQKKEVERALKNIRVFVCHRETVQRYRVYGLTEEVTENLWFADRDGKNIRLLSYFKDHYNYNIQFRNLPCL
QISRSKPCYLPMELCMICEGQKFLGKLSDDQTARILKMGCQRPKERKAMIDGVMRGPVGPTSGNQGREFKLHVSREMTRLNGRILQPPKLKLGDGGHIRD
LVPCRHDRQWNFLESHVFEGTRIERWALLSFGGSHDQKSAIPKFICQLSQRCEQLGIFLNKSTIISPQFEQTHVLNNVSLLESKLKKIHEAASNNLQLLI
CVMERKHKGYADLKRIAETSVGVVSQCCLYSNLGKLSSQFLANLALKINAKVGGCTVALYNSLPSQIPRLFFPDEPVIFMGADVTHPHPLDDFSPSVAAV
VGSMNWPAANKYASRMRSQTHRQEIIQDLGVMVGELLDDFYHELNKLPRRIIFFRDGVSETQFYKVLQEELQSIREACSRFPGYSPPITFVVVQKRHHTR
LFPYDNDPSSAHNQSSDENIPPGTVVDTVITHPREFDFYLCSHWGVKGTSRPTHYHILWDDNKFTSDELQKLVYNLCYTFVRCTKPVSLVPPAYYAHLAA
YRGRLYLERSESATLMGSSSAICRAAPPKAAPLPKLSENVKKLMFYC
>CsAGO5b
VEEALKGIKVVLTHVEYNRSYKITGISSQPMSQLMFIDDNGTRMSVIQYFLEKSNIALQFTSLPAVLAGSEARPIYLPMELSR
IVAGQRYTKRFNERQVTALLRATCQRPREREENIRMMTRANAYNDDTLVNREFGIQVADVLTLVDARILPAPMLKYHESGREASVNPGFGQWNMINKKMF
NGGRVEVWTCVNFSTDLDPDVPFQFCQGLVDVCNSKGMVFNPRPVIPISSSNPNQIEKALVDVHNRTTQQGKQLQLLIIILPDDKGSYGRIKRVCETELG
IVSQCCQPKQASKLSMQYFENVALKINVKVGGRNTVLVDAVQKRIPLVTDRPTIIFGADVTHPQRGEDSSPSIAAVVASMDWPEVTKYRGLVSAQARHEE
IIQDLYKSIQDPQRGLVHGGMIRELLIAFNRSTNRKPESIIFY
>CsAGO4
MDSFEPDGNGARDGNGAPDSLPPPPPVIPPDFVPTRVEEQEPAKKKVVRVPISRRGLGSRGQRISLLTNHFKVNVTNVEGHFY
HYSVSVSYEDGRPVDGKGAGRKVIDRVQETYNAELDGKDFAYDGEKSLFTVGPLPRNKLEFTVVLEDISSNRNNGNASPDAHGSPNGNDRKRLRRPYRSK
TFKVEISFAAKIPIQAIANALRGQESENSQEAFRVLDIILRQHAAKQGCLLVRQSFFHNDPKNFADVGGGVLGCRGFHSSFRTTQGGLSLNIDVSTTMII
QPGPVVDFLIANQNVRDPFSIDWAKAKRTLKNLRIKTITSNQEYKITGLSEKLCKEQMFSLKQKNVKDDDGEVQELEITVYDYFVNNRNIDLRYSGDLPC
INVGKPKRPTYIPLELCELVSLQRYTKALTNLQRASLVEKSRQKPQERMSVLSNALKLSKYDNEPMLRSCGISISTNFAQVEGRVLPAPRLKFGNGEDFS
PRNGRWNFNNKKLVQPTKIERWAVVNFSARCDIRSLVRDLIKCGEMKGILIDQPFDVFEESPQFRRSSPVVRVEKMFDEIQSKLPGAPQFLLCLLPERKN
SDLYGPWKRKNLADFGIVTQCMAPMRVNDQYLTNVLLKINAKLGGLNSLLAVEHSPSIPIVSKVPTIILGMDVSHGSPGHSDIPSIAAVVSSRHWPLISR
YRAAVRTQSPKVEMIDSLFKKVSDTEDEGIIRELLLDFYTSSGKRKPEQIIIFRDGVSESQFNQVLNVELNQIIEACKFLDEKWSPKFAVIVAQKNHHTK
FFQSGSPDNVPPGTVVDNKVCHPRNYDFYLCAHAGMIGTSRPTHYHVLFDEIGFSSDELQELVHSLSYVYQRSTTAISVVAPICYAHLAASQVGSFMKFD
DLSETSSSQGGMTSAGPVPVPQLPRLQEKVCNSMFFC
>CsAGO6
MAKAEAGQSPPLPPSPPLMPPNVKPEHVDLPRHSIMSRRGVGNCGRRISLLTNHFKVSVNTTDAVFYHYTVTISGEDKRIAKG
KGIGRKVVDKLYQTYSAELAGKRFAYDGEKSLYTVGPLPQNKFEFTVVLEESRAKQQNGSPRGRDSPIGPGKRSKHSFQSKTFMVEISFATKIPLRSIAL
ALKGNEVDNTQDALRVLDIVLRQQAANWGCLLVRQSFFHDDSRNLVDVGGGVSGIRGFHSSFRPTQGGLSLNMDVSTTMILKPGPVIDFLIANQNVREPR
FIDWTKAKKMLRNLRVKPRHRNMEFKIVGLSEKPCNQQFFPMKVKSTEGTNEGETLEITVYDYFTQHCRIELTYSAYLPCLDVGKPKRPNYLPLELCSLV
SLQRYTKALSSMQRASLVEKSRQKPQDRMRTLTDALRSYSYDEDPVLAACGISIGKQLTQVDGRILEIPKLKVGKSEDCIPRNGRWNFNNKRFLEATRID
RWIVVNFSARCDTSHISRELINCGRNKGIHIERPFTLIEEDQQTRRGNPVVRVERMFELITEKLPGPPQFILCVLPERKNSDIYGPWKKKSLSDFGIATQ
CISPTKINDQYLTNVLLKINSKLGGINSLLALEQSSLIPLIKDTPTMILGMDVSHGSPGRSDIPSVAAVVGSQSWPLISRYRAAVRTQSSKVEMIDALYK
PIANGNDDGIIRELLLDFYRTSKQRKPKQIIIFRDGVSESQFNQVLNIELEQIIKAYQHLGEADIPKFTVIVAQKNHHTKLFQASGPENVPPGTVVDTRI
VHPRNYDFYMCAHAGMIGTSRPAHYHVLLDEIGFSPDDLQNLIHSLSYVYQRSTTAISIVAPICYAHLAASQMGQFIKFEDSSDTSITSAGSVPVPELPR
LHKNVESSMFFC
