# Supplementary material for: In silico identification and characterization of AGO, DCL and RDR gene families and their associated regulatory elements in sweet orange (Citrus sinensis L.)
Source: PLoS One. 2020 Dec 21;15(12):e0228233. doi: 10.1371/journal.pone.0228233 (PMC7751981; doi:10.1371/journal.pone.0228233)
Supplement: S3 Data — (TXT) [file pone.0228233.s006.txt]

>AtRDR1
MGKTIQVFGFPNGVSAEEVKKFLERLTGSGTVYAIKVRQPKKGGPRVYAIVQFTSERHTRLIITAAAERLYYGRSYLKAF
EVEQDIVPKPRASLHTISGLKMFFGCQVSTKKFLTLWSAQDVCVSFGIGMRKLHFSFSWYQKDYRLELSYENIWQIDLHS
PQGRSSKFLVIQVIGAPKIFEKEDQPINLLFGIMDFYSDGSDEQWIRTTDFTSSSCIGQSTAFCLELPVHLNVPDFRENF
ANYAEHRASSFLIESGSSYSSNANTLVPVVDPPPGFSLPFEILFKLNTLVQNACLSGPALDLDFYRLLNQKKYDRALIDH
CLEKLFHLGECCYEPAHWLRDEYKKWISKGKLPLSPTISLDDGLVYMYRVQVTPARVYFSGPEVNVSNRVLRHYSKYINN
FLRVSFVDEDLEKVRSMDLSPRSSTQRRTKLYDRIYSVLRDGIVIGDKKFEFLAFSSSQLRENSAWMFAPIDRITAAHIR
AWMGDFDHIRNVAKYAARLGQSFSSSRETLNVRSDEIEVIPDVEIISLGTRYVFSDGIGKISAEFARKVARKCGLTEFSP
SAFQIRYGGYKGVVAVDPNSSKKLSLRKSMSKFESENTKLDVLAWSKYQPCYMNRQLITLLSTLGVTDSVFEKKQREVVD
RLDAILTHPLEAHEALGLMAPGENTNILKALILCGYKPDAEPFLSMMLQNFRASKLLELRTKTRIFISGGRSMMGCLDET
RTLEYGQVVVQYSDPMRPGRRFIITGPVVVAKNPCLHPGDVRVLQAVNVPALNHMVDCVVFPQKGLRPHPNECSGSDLDG
DIYFVCWDQELVPPRTSEPMDYTPEPTQILDHDVTIEEVEEYFANYIVNDSLGIIANAHTAFADKEPLKAFSDPCIELAK
KFSTAVDFPKTGVAAVIPQHLYVKEYPDFMEKPDKPTYESKNVIGKLFREVKERAPPLISIKSFTLDVASKSYDKDMEVD
GFEEYVDEAFYQKANYDFKLGNLMDYYGIKTEAEILSGGIMRMSKSFTKRRDAESIGRAVRALRKETLSLFNASEEEENE
SAKASAWYHVTYHSSYWGLYNEGLNRDHFLSFAWCVYDKLVRIKKTNLGRRQRQETLERLDHVLRFG
>AtRDR2
MVSETTTNRSTVKISNVPQTIVADELLRFLELHLGEDTVFALEIPTTRDNWKPRDFARVQFTTLEVKSRAQLLSSQSKLL
FKTHNLRLSEAYDDIIPRPVDPRKRLDDIVLTVGFPESDEKRFCALEKWDGVRCWILTEKRRVEFWVWESGDCYKIEVRF
EDIIETLSCCVNGDASEIDAFLLKLKYGPKVFKRVTVHIATKFKSDRYRFCKEDFDFMWIRTTDFSGSKSIGTSTCFCLE
VHNGSTMLDIFSGLPYYREDTLSLTYVDGKTFASAAQIVPLLNAAILGLEFPYEILFQLNALVHAQKISLFAASDMELIK
ILRGMSLETALVILKKLHQQSSICYDPVFFVKTQMQSVVKKMKHSPASAYKRLTEQNIMSCQRAYVTPSKIYLLGPELET
ANYVVKNFAEHVSDFMRVTFVEEDWSKLPANALSVNSKEGYFVKPSRTNIYNRVLSILGEGITVGPKRFEFLAFSASQLR
GNSVWMFASNEKVKAEDIREWMGCFRKIRSISKCAARMGQLFSASRQTLIVRAQDVEQIPDIEVTTDGADYCFSDGIGKI
SLAFAKQVAQKCGLSHVPSAFQIRYGGYKGVIAVDRSSFRKLSLRDSMLKFDSNNRMLNVTRWTESMPCFLNREIICLLS
TLGIEDAMFEAMQAVHLSMLGNMLEDRDAALNVLQKLSGENSKNLLVKMLLQGYAPSSEPYLSMMLRVHHESQLSELKSR
CRILVPKGRILIGCMDEMGILEYGQVYVRVTLTKAELKSRDQSYFRKIDEETSVVIGKVVVTKNPCLHPGDIRVLDAIYE
VHFEEKGYLDCIIFPQKGERPHPNECSGGDLDGDQFFVSWDEKIIPSEMDPPMDYAGSRPRLMDHDVTLEEIHKFFVDYM
ISDTLGVISTAHLVHADRDPEKARSQKCLELANLHSRAVDFAKTGAPAEMPYALKPREFPDFLERFEKPTYISESVFGKL
YRAVKSSLAQRKPEAESEDTVAYDVTLEEAGFESFIETAKAHRDMYGEKLTSLMIYYGAANEEEILTGILKTKEMYLARD
NRRYGDMKDRITLSVKDLHKEAMGWFEKSCEDEQQKKKLASAWYYVTYNPNHRDEKLTFLSFPWIVGDVLLDIKAENAQR
QSVEEKTSGLVSI
>AtRDR3
MMNNGCDEVSPRSEIALLGSVETMLEKIYEKHNHRLPISVETRRKLSSISEELALETLRKVFNKPYLKTLDGLIMYFVKG
TVTVDGSPRLSPGESPVQSPRTPAKKSCRASQDVSLDLETPSPKFMKREENGGSKYIPPLLALGELEFKKAFLLLSYIGG
ESLVEEVISGDQIRKWKDLPMVSYEAAVWNRLGQRYCSPKERRRPLEGDSGMTHYYQCHVATDGSYKFKGHLLENTGTHL
HKVLGDDNVLTVKFDKVLGVETYCNDLYSTYKGIAKNGIMVGLRRYRFFVFKDGGKEEKKKDVSTKGVKCYFIRTDSTAS
IDMQNPYIFAGKSMHEARMHFMHVNTLSSLPNYMSRFSLILSKTKTLEVDMTGITFEQIDDIHCHDQDDKDVLDKNGKPC
IHSDGTGYISEDLARMCPVNIFKGKSMRSNNIQSKNLNFEGQGPCGQEPPLLIQFRIFYNGYAVKGTFLTNKKLPPRTVQ
VRPSMIKVYEDRTLSNLSTFNSLEVVTTSNPPRKARLSRNLVALLSYGGVPNDFFLNILRNTLEESKTIFYSERAAFKAA
INYGDDQYTADMILVGIPLDEPYLKDRLSYLLKTERNALKAGRFPIDESYYIMGTVDPTGELKENEICVILHSGQISGDV
LVYRNPGLHFGDIHVLKATYVKALEDYVGNAKFAVFFPQKGPRSLGDEIAGGDFDGDMYFISRNPKLLEHFKPSEPWVSS
SKPSKIYCGRKPSELSEEELEEELFKMFLKARFCKRDVIGMAADCWLGIMDPFLTLGDESAKEKYERKKNILKLIDIYYD
ALDAPKKGAKVDLPPDLEIKNFPHYMERDPKRDFRSTSILGLIFDTVDSHNAEEPPPSEISKLWYFEDEPVPKSHMDKFT
SWYENYRSEMSQAMMETDKVKRNQLTNEVIQRYKQDFYGAAGFEDSNKSLEELYPQALALYNVVYDYAIQEGVAKCTFAW
NVAGPVLCKFYLKKTKDKSVVASTSVLKKLLG
>AtRDR6
MGSEGNMKKSVVTQVSIGGFGESTTAKQLTDYLEDEVGIVWRCRLKTSWTPPGSYPNFEIADTSNIPSIDEYKKVEPHAF
VHFAVFESAGRAMDAAGQCNLILDGQPLKVSLGPKNPYSLNQRRRTTVPYKLAGITLEIGTLVSRDDFFVSWRAEGVDFL
VDPFDNTCKFCFRKSTAFSFKDAVMHAVINCDYKLELLVRDIQTVRQYKTLHGFVLILQLASSPRVWYRTADDDIYDTVP
GDLLDDDDPWIRTTDFTQVGAIGRCHSYRVLISPRYENKLRTALDYFRMRRVQEERVRWPPRIRNEPCFGEPVSDHFFCI
HHKEGISFEIMFLVNSVLHRGVFNQFQLTERFFDLLRNQPKDVNIASLKHLCTYKRPVFDAYKRLKLVQEWIQKNPKLLG
SHEQSEDISEIRRLVITPTRAYCLPPEVELSNRVLRRYKAVAERFLRVTFMDESMQTINSNVLSYFVAPIVKDLTSSSFS
QKTYVFKRVKSILTDGFKLCGRKYSFLAFSANQLRDRSAWFFAEDGKTRVSDIKTWMGKFKDKNVAKCAARMGLCFSSTY
ATVDVMPHEVDTEVPDIERNGYVFSDGIGTITPDLADEVMEKLKLDVHYSPCAYQIRYAGFKGVVARWPSKSDGIRLALR
DSMKKFFSKHTILEICSWTRFQPGFLNRQIITLLSVLGVPDEIFWDMQESMLYKLNRILDDTDVAFEVLTASCAEQGNTA
AIMLSAGFKPKTEPHLRGMLSSVRIAQLWGLREKSRIFVTSGRWLMGCLDEAGILEHGQCFIQVSKPSIENCFSKHGSRF
KETKTDLEVVKGYVAIAKNPCLHPGDVRILEAVDVPQLHHMYDCLIFPQKGDRPHTNEASGSDLDGDLYFVAWDQKLIPP
NRKSYPAMHYDAAEEKSLGRAVNHQDIIDFFARNLANEQLGTICNAHVVHADRSEYGAMDEECLLLAELAATAVDFPKTG
KIVSMPFHLKPKLYPDFMGKEDYQTYKSNKILGRLYRRVKEVYDEDAEASSEESTDPSAIPYDAVLEIPGFEDLIPEAWG
HKCLYDGQLIGLLGQYKVQKEEEIVTGHIWSMPKYTSKKQGELKERLKHSYNSLKKEFRKVFEETIPDHENLSEEEKNIL
YEKKASAWYHVTYHPEWVKKSLELQDPDESSHAAMLSFAWIAADYLARIKIRSREMGSIDSAKPVDSLAKFLAQRL
>CsRDR1
MELPYRLELPDFKENFAYYKESEDRFVLETGSAYSRSLDLVPIVGPPDGIALPYEILFKINLLVQNGCVAGPLLDSNFYRLVD
PYRAPVSISCIEHALDKLYHLKECCYEPSRWLTDQYRKYMTSRSKPSSPAISLDDGLVYVHRVQVTPSRVYFCGPEINVSNRVLRHFRRDIDNFLRISFI
DEDLDKIHSTDLSPRGSSATDITRTRIYTRILSTLRNGILIGDRKFEFLAFSSSQLRESSAWMFASRYGLTAAEIREWMGNFREIRNVAKYAARLGQSFS
SSKETLSVHMDEIEIIPDVKIEIGKTKYVFSDGIGKVSAEFARKVASKCGLKDNPPSAFQIRYGGYKGVVAADPTSSKKLSLRDSMRKYESELTKLDVLA
WSKYQPCFLNRQLISLLSTLGIWDEIFEKKQREAVRQLDAILTDPLKAQEALELMSPGENTNILKELLICGYKPDAEPFLSMMLQTFRASKLLELRTKTR
IFIPNGRSMMGCLDETRTLNYGQVFVQISGAGYRQLHGESSLFSSSRSRQRFIVQGLVVVAKNPCLHPGDVRVLKAVNVPALHHMVDCVVFPQKGMRPHP
NECSGSDLDGDIYFVCWDDELIPPQQDPPMDYTPAQSMQLDHDVQIEDVEEYFTNYIVNDSLGIIANAHTVFADREPRKARSEPCLQLAEKFSIAVDFPK
TGVPAEIPPHLYVKEYPDFMEKPDKPTYESQNVIGKLFRAVKDIAPHTSCIRLFTKEVARRSYDPDMEVDGFEDHIDDAIYHKGNYDYKLGNLMDYYGIK
TEAEILTGSIMKMSKSFTKRRDAEAIGMAVRALRKEARAWFKEKSGSDTEDDAYAKASAWYHVTYHPDYWGCYNQGMNRDHFLSFPWCVYDRLVEIKKDK
TSIGNAFPALEQQFRQGLRMY
>CsRDR2
MVLATVWVSNIPQTAIAKDLLLFLESKLGKNSVFALEIITDRSNWKSRGIGRVQFTSLDFKSKAQNLSLNDKLVFNSQNLKIS
ETHSDIVPRPVKAQHRVEDGVLHVGVMCKEERLRVLQTFEGVRGWLLPDRRRLEFWVWPKHNGEWQKGIQECQSDSSDCCFKVEILFEDVLETVGFSLDE
GATVNGILFKLKYGPKIYQKVSGPHVASKFPSDRYHICKEDFDFFWVRTTDFSVTKSIGCSTSFFWEIKNGLLASDISNIFPFYKEDKTDLILEEGEEFC
TTSEIVPLVKCRPGFNLSHEVLFQLNSLVHNQKVSLVAADAELIQILSGLSMETALMVLQKLHKLKSICYDPVSFVKTQLHVLGRNCKSIPLSSHKRLID
HNVMSCYRALVTPMKIYCLGPELETSNYVVKNFAKYASDFMRVTFVEEDWSKLPANALSTSIQRGIFSKPYRTKIYSRILTILQDGIVIGDKHYEFLAFS
ASQLRNNSVWMFASNDEVSAEDVRGWMGCFNKIRSVSKCAARMGQLFSSSKQTLVVPVQDVEMIPDVEVTSDGNTYCFSDGIGKISLSFARQVAQKCGLS
HTPSAFQIRYGGYKGVIAVDRNSFRKLSLRRSMLKFESRNRMLNVTKWSESMPCFLNREIISLLSTLGVKDEVFEAMQQQQLILLGKMLINREAALDVLQ
KLNGVDSKNILVKMLLQGYEPNVEPYLSMMLLSHHENQLSDLKSRCRIYVPKGRLLIGCFDETGILNYGQVFVRVTMTREELESKDQSFFHRVDDKTSIV
KGKVLVTKNPCLHPGDVRVLEAVYEMKLEEKDYVDCIIFPQKGERPHPNECSGGDLDGDIFFISWDNDLIPCETEPPMDYTGRRSRIMDHDVTLEEIHKF
FVDYMINDTLGAISTAHLVHADRDPDKARSSKCLHLATLHSMAVDFAKTGAPAEMPLALKPKEFPDFMEREDKPRYISFGVLGKLYRATLDSIMQIRSNA
IWSEKIAEASYDHDLEVDGFEAFLGVAESHKEMYEEEMNALMNYYGASTEDEILTGNLRNRASYLQRDNRRYGDMKDRILLSAKNLQNEAKEWFGSSCKE
NEHPQLASAWYHVTYSPSYCKERMALLSFPWIVGDILLNIKSVNSRKA
>CsRDR3
MSDPAVVSQQGVVSLPLSVEQLISKIYTEQNKLPPDDGARRSLASLGEDAALDVLRTIASDKIKYSFSGYINYLVKKRNNNGS
PLKRVCFSPSSPQQNRSPVTVTTVRLLNLPQGTDYVVKQSPVADQQPRGSPMSSISHAMRHRASIPQYVALGELEFRKAFLILSYIGENSLEEVITADEI
RGMRDLQMARFESEVWEKLGRKNISQEDRRMSLKWDSGKTHMYHCHISTKGNCTFKGPYLNQTRTHLQRELGDDNILLVKFDEELGGHRSSNNWNDSYSK
YNEIAREGILVGLRCYHFFVFKDGGKEEKKKDPSTSPVKCYFVRMESSAFIDMGYQYILSGKTVHEARYMFMHVRTVSSVANYMSRLSLILSKTMKLEVD
FSRINIERIEDEPCRDKDGNVVYKDGEALIHTDGTGFISEDLALKCPTYVYKEKCTNDDSTERSIDRKELEANFSDVARTESHYGEPPLLMQVRLFYNGT
AVKGTLLLNKKLPPQTIQIRPSMIKVKADRDLSDGQTFNSLEVVKTSNQPRKTYLSRNLIALLSYGGVPEIFFLDILRNALDDARGVFSNKRNALKVSFN
YGGMDYDFTSARMILSGISLDEPYLQHRLSILMKEEKKSLQAGKLPVTESYYLMGTVDPTGILKSNEVCIILKDGQVSWEKVLVYRNPGLHFGDIHVLKA
TYVKELEDFVGTSKYAIFFPCNGPRSLADEIAGGDFDGDMYFVSRNPELLKHFKESERWMSTSKNLSANKRLIDFSLEELESELFKLFLNTRFCPSNAKS
LAADCWQAVMDRFLTLGDESAEEKAAMKENMLRLINIYYDALDAPKKSGIKVEVPEDLKVEKFPCYMRRDESVSFESTSVLGTIYNTVKSYEAVDRSVTE
IWKLPCFDDGVPEACMTKWKGYYDQYRWEMKEAIDKCTVEREEAAELVIEKYKQILYGAAEFEQSTRTLEEIYNEALAIYNITYDLAASRRQVSYCSFAW
RVAGSALRKFYARRQGDRSMLCSASVLREICG
>CsRDR6
MEPEGREKLLVDAQVSFGGFDRNVKAAELVKYLENEVGGVWRCRLKTSCTPSESYPDFYVTNTAEVRKTDDYEKVEPHAFVHF
AMPTYVTRAVDAAGRTELFLNGRALKVSLGPENPFRLNQRGRTSTPFKLPDVCVEIGTLVSRDEFFVAWRGPASGTDFLVDPFDGTCKFCFTRDIAFALK
SSTEHAVIKCEFKVEFLVREINLVKQYSEFSCVAILLQLASSPRVWYRTADDDILVLVPFDMLDDDDPWIRTTDFTPSGAIGRCNSYRISISSRHRGKLS
KVITYLGERRVQVDSLSRPITIREEPDFEVPMSDPFFCIHYEEGISFEIMFLVNAVMHKGIINQHQLSDSFFDLLRGQSREVNVAALKHIYSYKWPVFDA
CKRLKLVQEWLLKDPELYKGPKQIDDIVEVRRLVITPTKAYCLPPEVELSNRVLRKYKDLADRFLRVTFMDEGLQTMNANVLSYFIAPIVRDITLNSFSQ
KTRVFKRVRSILSGGFYLCGRKFSFLAFSSSQLRDCSAWFFSEDGKTSVLDIKKWMGRFTDKNIAKCAARMGQCFSSTYATVEVPPTEVDPELPDIKRNG
YVFSDGIGKITPDLAMEVAQKLKLDVNPPPCAYQIRYAGCKGVVACWPAKGDGIRMSLRESMNKFQSHHTTLEICSWTRFQPGFLNRQIITLLSTLNVPD
EMFWSMQDSMLSKLNQMLVDSDVAFEVLTAACAEQGNTAAIMLSAGFNPQTEPHLRGMLTCIRAAQLWGLREKARIFVPAGRWLMGCLDELGVLEGGQCF
IQVSEPFLGNCFSKHGSRFAETKKLQVIKGFVVIAKNPCLHPGDIRILEAVDHPELHHLYDCLVFPQKGDRPHTNEASGSDLDGDLYFVTWDENLIPPSK
KSWPPMEYNAAEAKTLTRPVDQRDIIEFFAKHMVNENLGTICNAHVVHADHSEYGALDENCILLAELAATAVDFPKTGKIVTMPAHLKPKLYPDFMGKEA
YQSYKSNKILGRLYRQSKDAYDEDISVSSEVDINPVDIHYDTDLEVPESVDFIADAWNQKCSYDGQLNGLLEQYKVNREEELVTGHIWSMPKYNSRKQGE
LKERLKHSYSALRKEFRQVFEKMDSDCELLSEDEKNALFERKASAWYQVTYHPEWVKKSLDLQEQDSARSVVLLSFAWIANDYLARIKIRCREMANIDTS
KPVNYLARYVADRI
