# Supplementary material for: In silico identification and characterization of AGO, DCL and RDR gene families and their associated regulatory elements in sweet orange (Citrus sinensis L.)
Source: PLoS One. 2020 Dec 21;15(12):e0228233. doi: 10.1371/journal.pone.0228233 (PMC7751981; doi:10.1371/journal.pone.0228233)
Supplement: S4 Data — (XLSX) [file pone.0228233.s007.xlsx]

## Sheet: SupplementaryTable
Term	Description	Annotated	Count	Expected	p-value	q-value	Aspect	Genes
GO:0009615	response to virus	50	12	0.06	6.7e-28	2.86e-24	P	orange1.1g000174m.g, orange1.1g000379m.g, orange1.1g000380m.g, orange1.1g000607m.g, orange1.1g001466m.g, orange1.1g001684m.g, orange1.1g001954m.g, orange1.1g002204m.g, orange1.1g002449m.g, orange1.1g002586m.g, orange1.1g002661m.g, orange1.1g041430m.g
GO:0051607	defense response to virus	30	11	0.04	1.2e-27	2.86e-24	P	orange1.1g000174m.g, orange1.1g000379m.g, orange1.1g000380m.g, orange1.1g000607m.g, orange1.1g001466m.g, orange1.1g001684m.g, orange1.1g001954m.g, orange1.1g002204m.g, orange1.1g002449m.g, orange1.1g002661m.g, orange1.1g041430m.g
GO:0016441	posttranscriptional gene silencing	61	12	0.07	9.6e-27	1.53e-23	P	orange1.1g000174m.g, orange1.1g000379m.g, orange1.1g000380m.g, orange1.1g000607m.g, orange1.1g001183m.g, orange1.1g001466m.g, orange1.1g001684m.g, orange1.1g002204m.g, orange1.1g002449m.g, orange1.1g002586m.g, orange1.1g002661m.g, orange1.1g041430m.g
GO:0002252	immune effector process	42	11	0.05	9.4e-26	1.12e-22	P	orange1.1g000174m.g, orange1.1g000379m.g, orange1.1g000380m.g, orange1.1g000607m.g, orange1.1g001466m.g, orange1.1g001684m.g, orange1.1g001954m.g, orange1.1g002204m.g, orange1.1g002449m.g, orange1.1g002661m.g, orange1.1g041430m.g
GO:0030422	production of siRNA involved in RNA interference	26	10	0.03	3.5e-25	3.34e-22	P	orange1.1g000174m.g, orange1.1g000379m.g, orange1.1g000380m.g, orange1.1g000607m.g, orange1.1g001183m.g, orange1.1g001684m.g, orange1.1g002449m.g, orange1.1g002586m.g, orange1.1g002661m.g, orange1.1g041430m.g
GO:0035194	posttranscriptional gene silencing by RNA	50	11	0.06	8.2e-25	5.79e-22	P	orange1.1g000174m.g, orange1.1g000379m.g, orange1.1g000380m.g, orange1.1g000607m.g, orange1.1g001183m.g, orange1.1g001466m.g, orange1.1g001684m.g, orange1.1g002449m.g, orange1.1g002586m.g, orange1.1g002661m.g, orange1.1g041430m.g
GO:0016246	RNA interference	28	10	0.03	8.5e-25	5.79e-22	P	orange1.1g000174m.g, orange1.1g000379m.g, orange1.1g000380m.g, orange1.1g000607m.g, orange1.1g001183m.g, orange1.1g001684m.g, orange1.1g002449m.g, orange1.1g002586m.g, orange1.1g002661m.g, orange1.1g041430m.g
GO:0016458	gene silencing	102	12	0.12	7.4e-24	4.41e-21	P	orange1.1g000174m.g, orange1.1g000379m.g, orange1.1g000380m.g, orange1.1g000607m.g, orange1.1g001183m.g, orange1.1g001466m.g, orange1.1g001684m.g, orange1.1g002204m.g, orange1.1g002449m.g, orange1.1g002586m.g, orange1.1g002661m.g, orange1.1g041430m.g
GO:0010608	posttranscriptional regulation of gene expression	105	12	0.12	1.1e-23	5.83e-21	P	orange1.1g000174m.g, orange1.1g000379m.g, orange1.1g000380m.g, orange1.1g000607m.g, orange1.1g001183m.g, orange1.1g001466m.g, orange1.1g001684m.g, orange1.1g002204m.g, orange1.1g002449m.g, orange1.1g002586m.g, orange1.1g002661m.g, orange1.1g041430m.g
GO:0044003	modification by symbiont of host morphology or physiology	19	9	0.02	1.4e-23	6.68e-21	P	orange1.1g000174m.g, orange1.1g000379m.g, orange1.1g000380m.g, orange1.1g000607m.g, orange1.1g001466m.g, orange1.1g001684m.g, orange1.1g002204m.g, orange1.1g002449m.g, orange1.1g041430m.g
GO:0051817	modification of morphology or physiology of other organism involved in symbiotic interaction	20	9	0.02	2.6e-23	1.13e-20	P	orange1.1g000174m.g, orange1.1g000379m.g, orange1.1g000380m.g, orange1.1g000607m.g, orange1.1g001466m.g, orange1.1g001684m.g, orange1.1g002204m.g, orange1.1g002449m.g, orange1.1g041430m.g
GO:0031050	dsRNA fragmentation	39	10	0.05	4.1e-23	1.3e-20	P	orange1.1g000174m.g, orange1.1g000379m.g, orange1.1g000380m.g, orange1.1g000607m.g, orange1.1g001183m.g, orange1.1g001684m.g, orange1.1g002449m.g, orange1.1g002586m.g, orange1.1g002661m.g, orange1.1g041430m.g
GO:0043331	response to dsRNA	39	10	0.05	4.1e-23	1.3e-20	P	orange1.1g000174m.g, orange1.1g000379m.g, orange1.1g000380m.g, orange1.1g000607m.g, orange1.1g001183m.g, orange1.1g001684m.g, orange1.1g002449m.g, orange1.1g002586m.g, orange1.1g002661m.g, orange1.1g041430m.g
GO:0070918	production of small RNA involved in gene silencing by RNA	39	10	0.05	4.1e-23	1.3e-20	P	orange1.1g000174m.g, orange1.1g000379m.g, orange1.1g000380m.g, orange1.1g000607m.g, orange1.1g001183m.g, orange1.1g001684m.g, orange1.1g002449m.g, orange1.1g002586m.g, orange1.1g002661m.g, orange1.1g041430m.g
GO:0071359	cellular response to dsRNA	39	10	0.05	4.1e-23	1.3e-20	P	orange1.1g000174m.g, orange1.1g000379m.g, orange1.1g000380m.g, orange1.1g000607m.g, orange1.1g001183m.g, orange1.1g001684m.g, orange1.1g002449m.g, orange1.1g002586m.g, orange1.1g002661m.g, orange1.1g041430m.g
GO:0031047	gene silencing by RNA	70	11	0.08	4.7e-23	1.4e-20	P	orange1.1g000174m.g, orange1.1g000379m.g, orange1.1g000380m.g, orange1.1g000607m.g, orange1.1g001183m.g, orange1.1g001466m.g, orange1.1g001684m.g, orange1.1g002449m.g, orange1.1g002586m.g, orange1.1g002661m.g, orange1.1g041430m.g
GO:0040029	regulation of gene expression, epigenetic	121	12	0.14	6.4e-23	1.8e-20	P	orange1.1g000174m.g, orange1.1g000379m.g, orange1.1g000380m.g, orange1.1g000607m.g, orange1.1g001183m.g, orange1.1g001466m.g, orange1.1g001684m.g, orange1.1g002204m.g, orange1.1g002449m.g, orange1.1g002586m.g, orange1.1g002661m.g, orange1.1g041430m.g
GO:0009616	virus induced gene silencing	12	8	0.01	1.5e-22	3.58e-20	P	orange1.1g000174m.g, orange1.1g000379m.g, orange1.1g000380m.g, orange1.1g000607m.g, orange1.1g001466m.g, orange1.1g001684m.g, orange1.1g002204m.g, orange1.1g041430m.g
GO:0052018	modulation by symbiont of RNA levels in host	12	8	0.01	1.5e-22	3.58e-20	P	orange1.1g000174m.g, orange1.1g000379m.g, orange1.1g000380m.g, orange1.1g000607m.g, orange1.1g001466m.g, orange1.1g001684m.g, orange1.1g002204m.g, orange1.1g041430m.g
GO:0052249	modulation of RNA levels in other organism involved in symbiotic interaction	12	8	0.01	1.5e-22	3.58e-20	P	orange1.1g000174m.g, orange1.1g000379m.g, orange1.1g000380m.g, orange1.1g000607m.g, orange1.1g001466m.g, orange1.1g001684m.g, orange1.1g002204m.g, orange1.1g041430m.g
GO:0035821	modification of morphology or physiology of other organism	25	9	0.03	3.2e-22	7.27e-20	P	orange1.1g000174m.g, orange1.1g000379m.g, orange1.1g000380m.g, orange1.1g000607m.g, orange1.1g001466m.g, orange1.1g001684m.g, orange1.1g002204m.g, orange1.1g002449m.g, orange1.1g041430m.g
GO:0098586	cellular response to virus	14	8	0.02	9.2e-22	2e-19	P	orange1.1g000174m.g, orange1.1g000379m.g, orange1.1g000380m.g, orange1.1g000607m.g, orange1.1g001466m.g, orange1.1g001684m.g, orange1.1g002204m.g, orange1.1g041430m.g
GO:0051701	interaction with host	30	9	0.04	2.2e-21	4.56e-19	P	orange1.1g000174m.g, orange1.1g000379m.g, orange1.1g000380m.g, orange1.1g000607m.g, orange1.1g001466m.g, orange1.1g001684m.g, orange1.1g002204m.g, orange1.1g002449m.g, orange1.1g041430m.g
GO:1901699	cellular response to nitrogen compound	58	10	0.07	3.4e-21	6.76e-19	P	orange1.1g000174m.g, orange1.1g000379m.g, orange1.1g000380m.g, orange1.1g000607m.g, orange1.1g001183m.g, orange1.1g001684m.g, orange1.1g002449m.g, orange1.1g002586m.g, orange1.1g002661m.g, orange1.1g041430m.g
GO:0010629	negative regulation of gene expression	194	12	0.23	2.3e-20	4.39e-18	P	orange1.1g000174m.g, orange1.1g000379m.g, orange1.1g000380m.g, orange1.1g000607m.g, orange1.1g001183m.g, orange1.1g001466m.g, orange1.1g001684m.g, orange1.1g002204m.g, orange1.1g002449m.g, orange1.1g002586m.g, orange1.1g002661m.g, orange1.1g041430m.g
GO:0044403	symbiosis, encompassing mutualism through parasitism	42	9	0.05	6.8e-20	1.25e-17	P	orange1.1g000174m.g, orange1.1g000379m.g, orange1.1g000380m.g, orange1.1g000607m.g, orange1.1g001466m.g, orange1.1g001684m.g, orange1.1g002204m.g, orange1.1g002449m.g, orange1.1g041430m.g
GO:0044419	interspecies interaction between organisms	44	9	0.05	1.1e-19	1.94e-17	P	orange1.1g000174m.g, orange1.1g000379m.g, orange1.1g000380m.g, orange1.1g000607m.g, orange1.1g001466m.g, orange1.1g001684m.g, orange1.1g002204m.g, orange1.1g002449m.g, orange1.1g041430m.g
GO:0071407	cellular response to organic cyclic compound	96	10	0.11	7.2e-19	1.23e-16	P	orange1.1g000174m.g, orange1.1g000379m.g, orange1.1g000380m.g, orange1.1g000607m.g, orange1.1g001183m.g, orange1.1g001684m.g, orange1.1g002449m.g, orange1.1g002586m.g, orange1.1g002661m.g, orange1.1g041430m.g
GO:0010605	negative regulation of macromolecule metabolic process	264	12	0.31	9.9e-19	1.63e-16	P	orange1.1g000174m.g, orange1.1g000379m.g, orange1.1g000380m.g, orange1.1g000607m.g, orange1.1g001183m.g, orange1.1g001466m.g, orange1.1g001684m.g, orange1.1g002204m.g, orange1.1g002449m.g, orange1.1g002586m.g, orange1.1g002661m.g, orange1.1g041430m.g
GO:0002376	immune system process	190	11	0.22	4.6e-18	7.32e-16	P	orange1.1g000174m.g, orange1.1g000379m.g, orange1.1g000380m.g, orange1.1g000607m.g, orange1.1g001466m.g, orange1.1g001684m.g, orange1.1g001954m.g, orange1.1g002204m.g, orange1.1g002449m.g, orange1.1g002661m.g, orange1.1g041430m.g
GO:0043207	response to external biotic stimulus	486	13	0.57	1e-17	1.49e-15	P	orange1.1g000174m.g, orange1.1g000379m.g, orange1.1g000380m.g, orange1.1g000607m.g, orange1.1g001183m.g, orange1.1g001466m.g, orange1.1g001684m.g, orange1.1g001954m.g, orange1.1g002204m.g, orange1.1g002449m.g, orange1.1g002586m.g, orange1.1g002661m.g, orange1.1g041430m.g
GO:0051707	response to other organism	486	13	0.57	1e-17	1.49e-15	P	orange1.1g000174m.g, orange1.1g000379m.g, orange1.1g000380m.g, orange1.1g000607m.g, orange1.1g001183m.g, orange1.1g001466m.g, orange1.1g001684m.g, orange1.1g001954m.g, orange1.1g002204m.g, orange1.1g002449m.g, orange1.1g002586m.g, orange1.1g002661m.g, orange1.1g041430m.g
GO:0009607	response to biotic stimulus	516	13	0.61	2.3e-17	3.33e-15	P	orange1.1g000174m.g, orange1.1g000379m.g, orange1.1g000380m.g, orange1.1g000607m.g, orange1.1g001183m.g, orange1.1g001466m.g, orange1.1g001684m.g, orange1.1g001954m.g, orange1.1g002204m.g, orange1.1g002449m.g, orange1.1g002586m.g, orange1.1g002661m.g, orange1.1g041430m.g
GO:0098542	defense response to other organism	361	12	0.43	4.5e-17	6.32e-15	P	orange1.1g000174m.g, orange1.1g000379m.g, orange1.1g000380m.g, orange1.1g000607m.g, orange1.1g001183m.g, orange1.1g001466m.g, orange1.1g001684m.g, orange1.1g001954m.g, orange1.1g002204m.g, orange1.1g002449m.g, orange1.1g002661m.g, orange1.1g041430m.g
GO:0009892	negative regulation of metabolic process	364	12	0.43	5e-17	6.82e-15	P	orange1.1g000174m.g, orange1.1g000379m.g, orange1.1g000380m.g, orange1.1g000607m.g, orange1.1g001183m.g, orange1.1g001466m.g, orange1.1g001684m.g, orange1.1g002204m.g, orange1.1g002449m.g, orange1.1g002586m.g, orange1.1g002661m.g, orange1.1g041430m.g
GO:1901698	response to nitrogen compound	147	10	0.17	6e-17	7.95e-15	P	orange1.1g000174m.g, orange1.1g000379m.g, orange1.1g000380m.g, orange1.1g000607m.g, orange1.1g001183m.g, orange1.1g001684m.g, orange1.1g002449m.g, orange1.1g002586m.g, orange1.1g002661m.g, orange1.1g041430m.g
GO:0009605	response to external stimulus	650	13	0.77	4.7e-16	6.06e-14	P	orange1.1g000174m.g, orange1.1g000379m.g, orange1.1g000380m.g, orange1.1g000607m.g, orange1.1g001183m.g, orange1.1g001466m.g, orange1.1g001684m.g, orange1.1g001954m.g, orange1.1g002204m.g, orange1.1g002449m.g, orange1.1g002586m.g, orange1.1g002661m.g, orange1.1g041430m.g
GO:0014070	response to organic cyclic compound	199	10	0.23	1.3e-15	1.59e-13	P	orange1.1g000174m.g, orange1.1g000379m.g, orange1.1g000380m.g, orange1.1g000607m.g, orange1.1g001183m.g, orange1.1g001684m.g, orange1.1g002449m.g, orange1.1g002586m.g, orange1.1g002661m.g, orange1.1g041430m.g
GO:0010267	production of ta-siRNAs involved in RNA interference	13	6	0.02	1.3e-15	1.59e-13	P	orange1.1g000174m.g, orange1.1g000379m.g, orange1.1g000380m.g, orange1.1g000607m.g, orange1.1g001684m.g, orange1.1g041430m.g
GO:0051704	multi-organism process	766	13	0.9	4e-15	4.77e-13	P	orange1.1g000174m.g, orange1.1g000379m.g, orange1.1g000380m.g, orange1.1g000607m.g, orange1.1g001183m.g, orange1.1g001466m.g, orange1.1g001684m.g, orange1.1g001954m.g, orange1.1g002204m.g, orange1.1g002449m.g, orange1.1g002586m.g, orange1.1g002661m.g, orange1.1g041430m.g
GO:0048519	negative regulation of biological process	542	12	0.64	6.1e-15	7.1e-13	P	orange1.1g000174m.g, orange1.1g000379m.g, orange1.1g000380m.g, orange1.1g000607m.g, orange1.1g001183m.g, orange1.1g001466m.g, orange1.1g001684m.g, orange1.1g002204m.g, orange1.1g002449m.g, orange1.1g002586m.g, orange1.1g002661m.g, orange1.1g041430m.g
GO:0006952	defense response	619	12	0.73	3e-14	3.41e-12	P	orange1.1g000174m.g, orange1.1g000379m.g, orange1.1g000380m.g, orange1.1g000607m.g, orange1.1g001183m.g, orange1.1g001466m.g, orange1.1g001684m.g, orange1.1g001954m.g, orange1.1g002204m.g, orange1.1g002449m.g, orange1.1g002661m.g, orange1.1g041430m.g
GO:0045087	innate immune response	166	9	0.2	3.1e-14	3.44e-12	P	orange1.1g000174m.g, orange1.1g000379m.g, orange1.1g000380m.g, orange1.1g000607m.g, orange1.1g001466m.g, orange1.1g001684m.g, orange1.1g002204m.g, orange1.1g002449m.g, orange1.1g041430m.g
GO:0006955	immune response	171	9	0.2	4.1e-14	4.45e-12	P	orange1.1g000174m.g, orange1.1g000379m.g, orange1.1g000380m.g, orange1.1g000607m.g, orange1.1g001466m.g, orange1.1g001684m.g, orange1.1g002204m.g, orange1.1g002449m.g, orange1.1g041430m.g
GO:0006396	RNA processing	350	10	0.41	3.9e-13	4.14e-11	P	orange1.1g000174m.g, orange1.1g000379m.g, orange1.1g000380m.g, orange1.1g000607m.g, orange1.1g001183m.g, orange1.1g001684m.g, orange1.1g002449m.g, orange1.1g002586m.g, orange1.1g002661m.g, orange1.1g041430m.g
GO:0071310	cellular response to organic substance	387	10	0.46	1.1e-12	1.14e-10	P	orange1.1g000174m.g, orange1.1g000379m.g, orange1.1g000380m.g, orange1.1g000607m.g, orange1.1g001183m.g, orange1.1g001684m.g, orange1.1g002449m.g, orange1.1g002586m.g, orange1.1g002661m.g, orange1.1g041430m.g
GO:0070887	cellular response to chemical stimulus	458	10	0.54	5.8e-12	5.89e-10	P	orange1.1g000174m.g, orange1.1g000379m.g, orange1.1g000380m.g, orange1.1g000607m.g, orange1.1g001183m.g, orange1.1g001684m.g, orange1.1g002449m.g, orange1.1g002586m.g, orange1.1g002661m.g, orange1.1g041430m.g
GO:0001172	transcription, RNA-templated	8	4	0.01	8.4e-11	8.35e-09	P	orange1.1g001183m.g, orange1.1g001771m.g, orange1.1g002586m.g, orange1.1g041430m.g
GO:0010468	regulation of gene expression	1262	12	1.49	1.5e-10	1.46e-08	P	orange1.1g000174m.g, orange1.1g000379m.g, orange1.1g000380m.g, orange1.1g000607m.g, orange1.1g001183m.g, orange1.1g001466m.g, orange1.1g001684m.g, orange1.1g002204m.g, orange1.1g002449m.g, orange1.1g002586m.g, orange1.1g002661m.g, orange1.1g041430m.g
GO:0065008	regulation of biological quality	466	9	0.55	3.4e-10	3.24e-08	P	orange1.1g000174m.g, orange1.1g000379m.g, orange1.1g000380m.g, orange1.1g000607m.g, orange1.1g001466m.g, orange1.1g001684m.g, orange1.1g002204m.g, orange1.1g002449m.g, orange1.1g041430m.g
GO:0060255	regulation of macromolecule metabolic process	1400	12	1.65	5e-10	4.68e-08	P	orange1.1g000174m.g, orange1.1g000379m.g, orange1.1g000380m.g, orange1.1g000607m.g, orange1.1g001183m.g, orange1.1g001466m.g, orange1.1g001684m.g, orange1.1g002204m.g, orange1.1g002449m.g, orange1.1g002586m.g, orange1.1g002661m.g, orange1.1g041430m.g
GO:0010033	response to organic substance	1040	11	1.23	6.3e-10	5.78e-08	P	orange1.1g000174m.g, orange1.1g000379m.g, orange1.1g000380m.g, orange1.1g000607m.g, orange1.1g001183m.g, orange1.1g001466m.g, orange1.1g001684m.g, orange1.1g002449m.g, orange1.1g002586m.g, orange1.1g002661m.g, orange1.1g041430m.g
GO:0010599	production of lsiRNA involved in RNA interference	3	3	0	1.3e-09	1.15e-07	P	orange1.1g000174m.g, orange1.1g000380m.g, orange1.1g001684m.g
GO:0051214	RNA virus induced gene silencing	3	3	0	1.3e-09	1.15e-07	P	orange1.1g000379m.g, orange1.1g000380m.g, orange1.1g000607m.g
GO:0019222	regulation of metabolic process	1650	12	1.95	3.5e-09	3.04e-07	P	orange1.1g000174m.g, orange1.1g000379m.g, orange1.1g000380m.g, orange1.1g000607m.g, orange1.1g001183m.g, orange1.1g001466m.g, orange1.1g001684m.g, orange1.1g002204m.g, orange1.1g002449m.g, orange1.1g002586m.g, orange1.1g002661m.g, orange1.1g041430m.g
GO:0016070	RNA metabolic process	1675	12	1.97	4.1e-09	3.49e-07	P	orange1.1g000174m.g, orange1.1g000379m.g, orange1.1g000380m.g, orange1.1g000607m.g, orange1.1g001183m.g, orange1.1g001684m.g, orange1.1g001771m.g, orange1.1g001954m.g, orange1.1g002449m.g, orange1.1g002586m.g, orange1.1g002661m.g, orange1.1g041430m.g
GO:0060145	viral gene silencing in virus induced gene silencing	4	3	0	5.2e-09	4.35e-07	P	orange1.1g001466m.g, orange1.1g001684m.g, orange1.1g002204m.g
GO:0006950	response to stress	1746	12	2.06	6.7e-09	5.51e-07	P	orange1.1g000174m.g, orange1.1g000379m.g, orange1.1g000380m.g, orange1.1g000607m.g, orange1.1g001183m.g, orange1.1g001466m.g, orange1.1g001684m.g, orange1.1g001954m.g, orange1.1g002204m.g, orange1.1g002449m.g, orange1.1g002661m.g, orange1.1g041430m.g
GO:0010216	maintenance of DNA methylation	5	3	0.01	1.3e-08	1.05e-06	P	orange1.1g000379m.g, orange1.1g000380m.g, orange1.1g000607m.g
GO:0042221	response to chemical	1460	11	1.72	2.4e-08	1.91e-06	P	orange1.1g000174m.g, orange1.1g000379m.g, orange1.1g000380m.g, orange1.1g000607m.g, orange1.1g001183m.g, orange1.1g001466m.g, orange1.1g001684m.g, orange1.1g002449m.g, orange1.1g002586m.g, orange1.1g002661m.g, orange1.1g041430m.g
GO:0090304	nucleic acid metabolic process	1982	12	2.34	3e-08	2.35e-06	P	orange1.1g000174m.g, orange1.1g000379m.g, orange1.1g000380m.g, orange1.1g000607m.g, orange1.1g001183m.g, orange1.1g001684m.g, orange1.1g001771m.g, orange1.1g001954m.g, orange1.1g002449m.g, orange1.1g002586m.g, orange1.1g002661m.g, orange1.1g041430m.g
GO:0010467	gene expression	2017	12	2.38	3.6e-08	2.77e-06	P	orange1.1g000174m.g, orange1.1g000379m.g, orange1.1g000380m.g, orange1.1g000607m.g, orange1.1g001183m.g, orange1.1g001466m.g, orange1.1g001684m.g, orange1.1g002204m.g, orange1.1g002449m.g, orange1.1g002586m.g, orange1.1g002661m.g, orange1.1g041430m.g
GO:0050789	regulation of biological process	2662	13	3.14	3.9e-08	2.95e-06	P	orange1.1g000174m.g, orange1.1g000379m.g, orange1.1g000380m.g, orange1.1g000607m.g, orange1.1g001183m.g, orange1.1g001466m.g, orange1.1g001684m.g, orange1.1g001954m.g, orange1.1g002204m.g, orange1.1g002449m.g, orange1.1g002586m.g, orange1.1g002661m.g, orange1.1g041430m.g
GO:0019827	stem cell population maintenance	36	4	0.04	7e-08	5.14e-06	P	orange1.1g000380m.g, orange1.1g001684m.g, orange1.1g001954m.g, orange1.1g041430m.g
GO:0098727	maintenance of cell number	36	4	0.04	7e-08	5.14e-06	P	orange1.1g000380m.g, orange1.1g001684m.g, orange1.1g001954m.g, orange1.1g041430m.g
GO:0051716	cellular response to stimulus	1201	10	1.42	7.4e-08	5.35e-06	P	orange1.1g000174m.g, orange1.1g000379m.g, orange1.1g000380m.g, orange1.1g000607m.g, orange1.1g001183m.g, orange1.1g001684m.g, orange1.1g002449m.g, orange1.1g002586m.g, orange1.1g002661m.g, orange1.1g041430m.g
GO:0065007	biological regulation	2850	13	3.36	9.3e-08	6.62e-06	P	orange1.1g000174m.g, orange1.1g000379m.g, orange1.1g000380m.g, orange1.1g000607m.g, orange1.1g001183m.g, orange1.1g001466m.g, orange1.1g001684m.g, orange1.1g001954m.g, orange1.1g002204m.g, orange1.1g002449m.g, orange1.1g002586m.g, orange1.1g002661m.g, orange1.1g041430m.g
GO:0006139	nucleobase-containing compound metabolic process	2244	12	2.65	1.3e-07	9.12e-06	P	orange1.1g000174m.g, orange1.1g000379m.g, orange1.1g000380m.g, orange1.1g000607m.g, orange1.1g001183m.g, orange1.1g001684m.g, orange1.1g001771m.g, orange1.1g001954m.g, orange1.1g002449m.g, orange1.1g002586m.g, orange1.1g002661m.g, orange1.1g041430m.g
GO:0010492	maintenance of shoot apical meristem identity	11	3	0.01	2.1e-07	1.45e-05	P	orange1.1g000380m.g, orange1.1g001684m.g, orange1.1g041430m.g
GO:0046483	heterocycle metabolic process	2459	12	2.9	3.6e-07	2.45e-05	P	orange1.1g000174m.g, orange1.1g000379m.g, orange1.1g000380m.g, orange1.1g000607m.g, orange1.1g001183m.g, orange1.1g001684m.g, orange1.1g001771m.g, orange1.1g001954m.g, orange1.1g002449m.g, orange1.1g002586m.g, orange1.1g002661m.g, orange1.1g041430m.g
GO:0050896	response to stimulus	3188	13	3.76	3.9e-07	2.62e-05	P	orange1.1g000174m.g, orange1.1g000379m.g, orange1.1g000380m.g, orange1.1g000607m.g, orange1.1g001183m.g, orange1.1g001466m.g, orange1.1g001684m.g, orange1.1g001954m.g, orange1.1g002204m.g, orange1.1g002449m.g, orange1.1g002586m.g, orange1.1g002661m.g, orange1.1g041430m.g
GO:0006725	cellular aromatic compound metabolic process	2516	12	2.97	4.7e-07	3.11e-05	P	orange1.1g000174m.g, orange1.1g000379m.g, orange1.1g000380m.g, orange1.1g000607m.g, orange1.1g001183m.g, orange1.1g001684m.g, orange1.1g001771m.g, orange1.1g001954m.g, orange1.1g002449m.g, orange1.1g002586m.g, orange1.1g002661m.g, orange1.1g041430m.g
GO:1901360	organic cyclic compound metabolic process	2573	12	3.03	6.1e-07	3.99e-05	P	orange1.1g000174m.g, orange1.1g000379m.g, orange1.1g000380m.g, orange1.1g000607m.g, orange1.1g001183m.g, orange1.1g001684m.g, orange1.1g001771m.g, orange1.1g001954m.g, orange1.1g002449m.g, orange1.1g002586m.g, orange1.1g002661m.g, orange1.1g041430m.g
GO:0034641	cellular nitrogen compound metabolic process	2798	12	3.3	1.6e-06	0.000103	P	orange1.1g000174m.g, orange1.1g000379m.g, orange1.1g000380m.g, orange1.1g000607m.g, orange1.1g001183m.g, orange1.1g001684m.g, orange1.1g001771m.g, orange1.1g001954m.g, orange1.1g002449m.g, orange1.1g002586m.g, orange1.1g002661m.g, orange1.1g041430m.g
GO:0010074	maintenance of meristem identity	27	3	0.03	3.8e-06	0.000242	P	orange1.1g000380m.g, orange1.1g001684m.g, orange1.1g041430m.g
GO:0006342	chromatin silencing	29	3	0.03	4.7e-06	0.000295	P	orange1.1g001183m.g, orange1.1g002449m.g, orange1.1g002661m.g
GO:0043170	macromolecule metabolic process	4965	14	5.85	4.9e-06	0.000304	P	orange1.1g000174m.g, orange1.1g000379m.g, orange1.1g000380m.g, orange1.1g000607m.g, orange1.1g001183m.g, orange1.1g001466m.g, orange1.1g001684m.g, orange1.1g001771m.g, orange1.1g001954m.g, orange1.1g002204m.g, orange1.1g002449m.g, orange1.1g002586m.g, orange1.1g002661m.g, orange1.1g041430m.g
GO:0006807	nitrogen compound metabolic process	3090	12	3.64	5e-06	0.000306	P	orange1.1g000174m.g, orange1.1g000379m.g, orange1.1g000380m.g, orange1.1g000607m.g, orange1.1g001183m.g, orange1.1g001684m.g, orange1.1g001771m.g, orange1.1g001954m.g, orange1.1g002449m.g, orange1.1g002586m.g, orange1.1g002661m.g, orange1.1g041430m.g
GO:0045814	negative regulation of gene expression, epigenetic	32	3	0.04	6.3e-06	0.000381	P	orange1.1g001183m.g, orange1.1g002449m.g, orange1.1g002661m.g
GO:0006259	DNA metabolic process	345	5	0.41	3.2e-05	0.00191	P	orange1.1g000379m.g, orange1.1g000380m.g, orange1.1g000607m.g, orange1.1g002449m.g, orange1.1g002661m.g
GO:0048507	meristem development	166	4	0.2	3.3e-05	0.00194	P	orange1.1g000380m.g, orange1.1g001684m.g, orange1.1g001954m.g, orange1.1g041430m.g
GO:0010050	vegetative phase change	12	2	0.01	8.5e-05	0.00495	P	orange1.1g000380m.g, orange1.1g001684m.g
GO:0010073	meristem maintenance	85	3	0.1	0.00012	0.0069	P	orange1.1g000380m.g, orange1.1g001684m.g, orange1.1g041430m.g
GO:0097659	nucleic acid-templated transcription	1206	7	1.42	0.0002	0.0111	P	orange1.1g000380m.g, orange1.1g001183m.g, orange1.1g001771m.g, orange1.1g002449m.g, orange1.1g002586m.g, orange1.1g002661m.g, orange1.1g041430m.g
GO:0032774	RNA biosynthetic process	1208	7	1.42	0.0002	0.0111	P	orange1.1g000380m.g, orange1.1g001183m.g, orange1.1g001771m.g, orange1.1g002449m.g, orange1.1g002586m.g, orange1.1g002661m.g, orange1.1g041430m.g
GO:0044763	single-organism cellular process	4298	12	5.07	0.0002	0.0111	P	orange1.1g000174m.g, orange1.1g000379m.g, orange1.1g000380m.g, orange1.1g000607m.g, orange1.1g001183m.g, orange1.1g001466m.g, orange1.1g001684m.g, orange1.1g002204m.g, orange1.1g002449m.g, orange1.1g002586m.g, orange1.1g002661m.g, orange1.1g041430m.g
GO:0090502	RNA phosphodiester bond hydrolysis, endonucleolytic	19	2	0.02	0.00022	0.0121	P	orange1.1g000174m.g, orange1.1g000607m.g
GO:0044260	cellular macromolecule metabolic process	4416	12	5.21	0.00027	0.0146	P	orange1.1g000174m.g, orange1.1g000379m.g, orange1.1g000380m.g, orange1.1g000607m.g, orange1.1g001183m.g, orange1.1g001684m.g, orange1.1g001771m.g, orange1.1g001954m.g, orange1.1g002449m.g, orange1.1g002586m.g, orange1.1g002661m.g, orange1.1g041430m.g
GO:0045892	negative regulation of transcription, DNA-templated	112	3	0.13	0.00028	0.015	P	orange1.1g001183m.g, orange1.1g002449m.g, orange1.1g002661m.g
GO:0071704	organic substance metabolic process	6658	14	7.85	0.0003	0.0159	P	orange1.1g000174m.g, orange1.1g000379m.g, orange1.1g000380m.g, orange1.1g000607m.g, orange1.1g001183m.g, orange1.1g001466m.g, orange1.1g001684m.g, orange1.1g001771m.g, orange1.1g001954m.g, orange1.1g002204m.g, orange1.1g002449m.g, orange1.1g002586m.g, orange1.1g002661m.g, orange1.1g041430m.g
GO:1902679	negative regulation of RNA biosynthetic process	117	3	0.14	0.00031	0.0161	P	orange1.1g001183m.g, orange1.1g002449m.g, orange1.1g002661m.g
GO:1903507	negative regulation of nucleic acid-templated transcription	117	3	0.14	0.00031	0.0161	P	orange1.1g001183m.g, orange1.1g002449m.g, orange1.1g002661m.g
GO:0051253	negative regulation of RNA metabolic process	118	3	0.14	0.00032	0.0164	P	orange1.1g001183m.g, orange1.1g002449m.g, orange1.1g002661m.g
GO:0009955	adaxial/abaxial pattern specification	25	2	0.03	0.00038	0.0193	P	orange1.1g000380m.g, orange1.1g001466m.g
GO:2000113	negative regulation of cellular macromolecule biosynthetic process	126	3	0.15	0.00039	0.0196	P	orange1.1g001183m.g, orange1.1g002449m.g, orange1.1g002661m.g
GO:0034654	nucleobase-containing compound biosynthetic process	1349	7	1.59	0.0004	0.0199	P	orange1.1g000380m.g, orange1.1g001183m.g, orange1.1g001771m.g, orange1.1g002449m.g, orange1.1g002586m.g, orange1.1g002661m.g, orange1.1g041430m.g
GO:0035195	gene silencing by miRNA	26	2	0.03	0.00041	0.0202	P	orange1.1g000174m.g, orange1.1g001466m.g
GO:0010558	negative regulation of macromolecule biosynthetic process	131	3	0.15	0.00044	0.0214	P	orange1.1g001183m.g, orange1.1g002449m.g, orange1.1g002661m.g
GO:0045934	negative regulation of nucleobase-containing compound metabolic process	132	3	0.16	0.00045	0.0217	P	orange1.1g001183m.g, orange1.1g002449m.g, orange1.1g002661m.g
GO:0048513	organ development	609	5	0.72	0.00047	0.0224	P	orange1.1g000380m.g, orange1.1g001466m.g, orange1.1g001684m.g, orange1.1g001954m.g, orange1.1g041430m.g
GO:0007389	pattern specification process	135	3	0.16	0.00048	0.0227	P	orange1.1g000174m.g, orange1.1g000380m.g, orange1.1g001466m.g
GO:0031327	negative regulation of cellular biosynthetic process	137	3	0.16	0.0005	0.0234	P	orange1.1g001183m.g, orange1.1g002449m.g, orange1.1g002661m.g
GO:0009890	negative regulation of biosynthetic process	140	3	0.17	0.00053	0.0246	P	orange1.1g001183m.g, orange1.1g002449m.g, orange1.1g002661m.g
GO:0051172	negative regulation of nitrogen compound metabolic process	142	3	0.17	0.00055	0.0252	P	orange1.1g001183m.g, orange1.1g002449m.g, orange1.1g002661m.g
GO:0090501	RNA phosphodiester bond hydrolysis	33	2	0.04	0.00067	0.0304	P	orange1.1g000174m.g, orange1.1g000607m.g
GO:0006305	DNA alkylation	34	2	0.04	0.00071	0.0317	P	orange1.1g002449m.g, orange1.1g002661m.g
GO:0006306	DNA methylation	34	2	0.04	0.00071	0.0317	P	orange1.1g002449m.g, orange1.1g002661m.g
GO:0044710	single-organism metabolic process	3258	10	3.84	0.00077	0.034	P	orange1.1g000174m.g, orange1.1g000379m.g, orange1.1g000380m.g, orange1.1g000607m.g, orange1.1g001183m.g, orange1.1g001684m.g, orange1.1g002449m.g, orange1.1g002586m.g, orange1.1g002661m.g, orange1.1g041430m.g
GO:0018130	heterocycle biosynthetic process	1512	7	1.78	0.00081	0.0355	P	orange1.1g000380m.g, orange1.1g001183m.g, orange1.1g001771m.g, orange1.1g002449m.g, orange1.1g002586m.g, orange1.1g002661m.g, orange1.1g041430m.g
GO:0009888	tissue development	382	4	0.45	0.00082	0.0356	P	orange1.1g000380m.g, orange1.1g001684m.g, orange1.1g001954m.g, orange1.1g041430m.g
GO:0019438	aromatic compound biosynthetic process	1523	7	1.8	0.00085	0.0365	P	orange1.1g000380m.g, orange1.1g001183m.g, orange1.1g001771m.g, orange1.1g002449m.g, orange1.1g002586m.g, orange1.1g002661m.g, orange1.1g041430m.g
GO:0048731	system development	1086	6	1.28	0.00091	0.0388	P	orange1.1g000174m.g, orange1.1g000380m.g, orange1.1g001466m.g, orange1.1g001684m.g, orange1.1g001954m.g, orange1.1g041430m.g
GO:0044237	cellular metabolic process	5966	13	7.03	0.00096	0.0405	P	orange1.1g000174m.g, orange1.1g000379m.g, orange1.1g000380m.g, orange1.1g000607m.g, orange1.1g001183m.g, orange1.1g001466m.g, orange1.1g001684m.g, orange1.1g001771m.g, orange1.1g001954m.g, orange1.1g002449m.g, orange1.1g002586m.g, orange1.1g002661m.g, orange1.1g041430m.g
GO:0006304	DNA modification	41	2	0.05	0.00103	0.0427	P	orange1.1g002449m.g, orange1.1g002661m.g
GO:0044728	DNA methylation or demethylation	41	2	0.05	0.00103	0.0427	P	orange1.1g002449m.g, orange1.1g002661m.g
GO:1901362	organic cyclic compound biosynthetic process	1593	7	1.88	0.00112	0.0461	P	orange1.1g000380m.g, orange1.1g001183m.g, orange1.1g001771m.g, orange1.1g002449m.g, orange1.1g002586m.g, orange1.1g002661m.g, orange1.1g041430m.g
GO:0031324	negative regulation of cellular metabolic process	205	3	0.24	0.0016	0.0636	P	orange1.1g001183m.g, orange1.1g002449m.g, orange1.1g002661m.g
GO:0048366	leaf development	205	3	0.24	0.0016	0.0636	P	orange1.1g001466m.g, orange1.1g001954m.g, orange1.1g041430m.g
GO:0044699	single-organism process	6330	13	7.46	0.00197	0.0777	P	orange1.1g000174m.g, orange1.1g000379m.g, orange1.1g000380m.g, orange1.1g000607m.g, orange1.1g001183m.g, orange1.1g001466m.g, orange1.1g001684m.g, orange1.1g001954m.g, orange1.1g002204m.g, orange1.1g002449m.g, orange1.1g002586m.g, orange1.1g002661m.g, orange1.1g041430m.g
GO:0005634	nucleus	2133	8	2.15	0.00019	0.0796	C	orange1.1g000174m.g, orange1.1g000379m.g, orange1.1g000380m.g, orange1.1g001183m.g, orange1.1g001466m.g, orange1.1g002449m.g, orange1.1g002661m.g, orange1.1g041430m.g
GO:0031981	nuclear lumen	378	4	0.38	0.00038	0.0796	C	orange1.1g000174m.g, orange1.1g000379m.g, orange1.1g001183m.g, orange1.1g002449m.g
GO:0043233	organelle lumen	418	4	0.42	0.00056	0.0796	C	orange1.1g000174m.g, orange1.1g000379m.g, orange1.1g001183m.g, orange1.1g002449m.g
GO:0070013	intracellular organelle lumen	418	4	0.42	0.00056	0.0796	C	orange1.1g000174m.g, orange1.1g000379m.g, orange1.1g001183m.g, orange1.1g002449m.g
GO:0031974	membrane-enclosed lumen	422	4	0.42	0.00058	0.0796	C	orange1.1g000174m.g, orange1.1g000379m.g, orange1.1g001183m.g, orange1.1g002449m.g
GO:0016604	nuclear body	45	2	0.05	0.00089	0.084	C	orange1.1g000174m.g, orange1.1g002449m.g
GO:0005730	nucleolus	200	3	0.2	0.00089	0.084	C	orange1.1g000379m.g, orange1.1g001183m.g, orange1.1g002449m.g
GO:0044428	nuclear part	484	4	0.49	0.00098	0.084	C	orange1.1g000174m.g, orange1.1g000379m.g, orange1.1g001183m.g, orange1.1g002449m.g
GO:0003968	RNA-directed RNA polymerase activity	7	4	0.01	3.2e-11	7.49e-08	F	orange1.1g001183m.g, orange1.1g001771m.g, orange1.1g002586m.g, orange1.1g041430m.g
GO:0004525	ribonuclease III activity	10	4	0.01	1.9e-10	1.35e-07	F	orange1.1g000174m.g, orange1.1g000379m.g, orange1.1g000380m.g, orange1.1g000607m.g
GO:0032296	double-stranded RNA-specific ribonuclease activity	10	4	0.01	1.9e-10	1.35e-07	F	orange1.1g000174m.g, orange1.1g000379m.g, orange1.1g000380m.g, orange1.1g000607m.g
GO:0004521	endoribonuclease activity	35	5	0.04	2.3e-10	1.35e-07	F	orange1.1g000174m.g, orange1.1g000379m.g, orange1.1g000380m.g, orange1.1g000607m.g, orange1.1g001466m.g
GO:0035197	siRNA binding	3	3	0	1e-09	4.68e-07	F	orange1.1g001466m.g, orange1.1g002449m.g, orange1.1g002661m.g
GO:0004540	ribonuclease activity	53	5	0.06	2e-09	7.81e-07	F	orange1.1g000174m.g, orange1.1g000379m.g, orange1.1g000380m.g, orange1.1g000607m.g, orange1.1g001466m.g
GO:0004519	endonuclease activity	61	5	0.07	4.2e-09	1.41e-06	F	orange1.1g000174m.g, orange1.1g000379m.g, orange1.1g000380m.g, orange1.1g000607m.g, orange1.1g001466m.g
GO:0016891	endoribonuclease activity, producing 5'-phosphomonoesters	21	4	0.02	5.3e-09	1.55e-06	F	orange1.1g000174m.g, orange1.1g000379m.g, orange1.1g000380m.g, orange1.1g000607m.g
GO:0016893	endonuclease activity, active with either ribo- or deoxyribonucleic acids and producing 5'-phosphomonoesters	24	4	0.03	9.5e-09	2.47e-06	F	orange1.1g000174m.g, orange1.1g000379m.g, orange1.1g000380m.g, orange1.1g000607m.g
GO:0003676	nucleic acid binding	2312	13	2.49	1.1e-08	2.58e-06	F	orange1.1g000174m.g, orange1.1g000379m.g, orange1.1g000380m.g, orange1.1g000607m.g, orange1.1g001183m.g, orange1.1g001466m.g, orange1.1g001684m.g, orange1.1g001954m.g, orange1.1g002204m.g, orange1.1g002449m.g, orange1.1g002661m.g, orange1.1g003630m.g, orange1.1g037086m.g
GO:0004518	nuclease activity	107	5	0.12	7.3e-08	1.55e-05	F	orange1.1g000174m.g, orange1.1g000379m.g, orange1.1g000380m.g, orange1.1g000607m.g, orange1.1g001466m.g
GO:0003723	RNA binding	451	7	0.49	2.1e-07	4.1e-05	F	orange1.1g000174m.g, orange1.1g000379m.g, orange1.1g001466m.g, orange1.1g001954m.g, orange1.1g002204m.g, orange1.1g002449m.g, orange1.1g002661m.g
GO:0034062	RNA polymerase activity	58	4	0.06	3.7e-07	6.67e-05	F	orange1.1g001183m.g, orange1.1g001771m.g, orange1.1g002586m.g, orange1.1g041430m.g
GO:0035198	miRNA binding	3	2	0	3.3e-06	0.000552	F	orange1.1g001466m.g, orange1.1g001954m.g
GO:0016779	nucleotidyltransferase activity	132	4	0.14	1e-05	0.00156	F	orange1.1g001183m.g, orange1.1g001771m.g, orange1.1g002586m.g, orange1.1g041430m.g
GO:0003725	double-stranded RNA binding	12	2	0.01	7.2e-05	0.0105	F	orange1.1g000174m.g, orange1.1g000379m.g
GO:0016788	hydrolase activity, acting on ester bonds	538	5	0.58	0.00019	0.0262	F	orange1.1g000174m.g, orange1.1g000379m.g, orange1.1g000380m.g, orange1.1g000607m.g, orange1.1g001466m.g
GO:0005515	protein binding	4380	12	4.73	0.00022	0.0286	F	orange1.1g000174m.g, orange1.1g000379m.g, orange1.1g000380m.g, orange1.1g000607m.g, orange1.1g001466m.g, orange1.1g001684m.g, orange1.1g001954m.g, orange1.1g002204m.g, orange1.1g002449m.g, orange1.1g002661m.g, orange1.1g003630m.g, orange1.1g037086m.g
GO:1901363	heterocyclic compound binding	5670	13	6.12	0.00056	0.0656	F	orange1.1g000174m.g, orange1.1g000379m.g, orange1.1g000380m.g, orange1.1g000607m.g, orange1.1g001183m.g, orange1.1g001466m.g, orange1.1g001684m.g, orange1.1g001954m.g, orange1.1g002204m.g, orange1.1g002449m.g, orange1.1g002661m.g, orange1.1g003630m.g, orange1.1g037086m.g
GO:0097159	organic cyclic compound binding	5672	13	6.12	0.00056	0.0656	F	orange1.1g000174m.g, orange1.1g000379m.g, orange1.1g000380m.g, orange1.1g000607m.g, orange1.1g001183m.g, orange1.1g001466m.g, orange1.1g001684m.g, orange1.1g001954m.g, orange1.1g002204m.g, orange1.1g002449m.g, orange1.1g002661m.g, orange1.1g003630m.g, orange1.1g037086m.g
