# Supplementary material for: In silico identification and characterization of AGO, DCL and RDR gene families and their associated regulatory elements in sweet orange (Citrus sinensis L.)
Source: PLoS One. 2020 Dec 21;15(12):e0228233. doi: 10.1371/journal.pone.0228233 (PMC7751981; doi:10.1371/journal.pone.0228233)
Supplement: S6 Data — (XLSX) [file pone.0228233.s009.xlsx]

## Sheet: Cis-element for CsDCL
Function	Categories of responsiveness	Motifs Name
cis-acting element involved in the abscisic acid responsiveness	Hormones	ABRE
cis-acting regulatory element involved in auxin responsiveness	Hormones	AuxRR-core
enhancer-like element involved in anoxic specific inducibility	Hormones	GC-motif
gibberellin-responsive element	Hormones	GARE-motif
cis-acting regulatory element involved in zein metabolism regulation	Hormones	O2-site
gibberellin-responsive element	Hormones	P-box
cis-acting element involved in gibberellin-responsiveness	Hormones	TATC-box
cis-acting element involved in salicylic acid responsiveness	Hormones	TCA-element
auxin-responsive element	Hormones	TGA-element
light responsive element	Light	4cl-CMA2b
light responsive element	Light	3-AF1 binding site
light responsive element	Light	AACA-motif
cis-acting element involved in light responsiveness	Light	ACE
part of gapA in (gapA-CMA1) involved with light responsiveness	Light	ACA-motif
part of a module for light response	Light	AE-box
part of a light responsive module	Light	AT1-motif
part of a conserved DNA module involved in light responsiveness	Light	ATC-motif
part of a conserved DNA module involved in light responsiveness	Light	ATCT-motif
part of a conserved DNA module involved in light responsiveness	Light	Box 4
cis-acting regulatory element involved in light responsiveness	Light	C-box
cis-acting regulatory element involved in light responsiveness	Light	G-Box
cis-acting regulatory element involved in light responsiveness	Light	G-box
part of a light responsive element	Light	GA-motif
part of a light responsive element	Light	GATA-motif
part of a light responsive element	Light	GATT-motif
light responsive element	Light	GT1-motif
part of a light responsive element	Light	Gap-box
part of a light responsive element	Light	I-box
part of a light responsive element	Light	LS7
part of a light responsive element	Light	LAMP-element
MYB binding site involved in light responsiveness	Light	MRE
light responsive element	Light	Sp1
part of a light responsive element	Light	TCCC-motif
part of a light responsive element	Light	TCT-motif
part of a light responsive element	Light	chs-Unit 1 m1
part of a light responsive element	Light	chs-CMA1a
part of a light responsive element	Light	chs-CMA2a
cis-acting regulatory element	Others	A-box
cis-acting regulatory element essential for the anaerobic induction	Others	ARE
binding site of AT-rich DNA binding protein (ATBP-1)	Others	AT-rich element
element for maximal elicitor-mediated activation	Others	AT-rich sequence
protein binding site	Others	Box III
cis-acting regulatory element	Others	Box II -like sequence
common cis-acting element in promoter and enhancer regions	Others	CAAT-box
cis-acting regulatory element related to meristem expression	Others	CAT-box
MYBHv1 binding site	Others	CCAAT-box
cis-acting regulatory element involved in the MeJA-responsiveness	Others	CGTCA-motif
cis-regulatory element involved in endosperm expression	Others	GCN4_motif
element involved in differentiation of the palisade mesophyll cells	Others	HD-Zip 1
MYB binding site involved in flavonoid biosynthetic genes regulation	Others	MBSI
cis-acting element involved in cell cycle regulation	Others	MSA-like
cis-acting regulatory element involved in seed-specific regulation	Others	RY-element
core promoter element around -30 of transcription start	Others	TATA-box
cis-acting regulatory element involved in the MeJA-responsiveness	Others	TGACG-motif
cis-acting regulatory element involved in circadian control	Others	circadian
GT-1 factor binding site	Others	silencer
cis-acting element involved in low-temperature responsiveness	Stress	LTR
MYB binding site involved in drought-inducibility	Stress	MBS
cis-acting element involved in defense and stress responsiveness	Stress	TC-rich repeats
Unknown	Unknown	AAGAA-motif
Unknown	Unknown	ABRE3a
Unknown	Unknown	ABRE4
Unknown	Unknown	AC-I
Unknown	Unknown	AP-1
Unknown	Unknown	AT~TATA-box
Unknown	Unknown	CCGTCC motif
Unknown	Unknown	CCGTCC-box
Unknown	Unknown	DRE1
Unknown	Unknown	ERE
Unknown	Unknown	F-box
Unknown	Unknown	MYB
Unknown	Unknown	MYB-like sequence
Unknown	Unknown	MYC
Unknown	Unknown	Myb
Unknown	Unknown	Myb-binding site
Unknown	Unknown	Myc
Unknown	Unknown	STRE
Unknown	Unknown	TATA
Unknown	Unknown	TCA
Unknown	Unknown	Unnamed__1
Unknown	Unknown	Unnamed__4
Unknown	Unknown	W box
Unknown	Unknown	WRE3
Unknown	Unknown	Y-box
Unknown	Unknown	as-1
Unknown	Unknown	plant_AP-2-like

## Sheet: Cis-element for CsAGO
Function	Categories of responsiveness	Motifs Name
cis-acting element involved in the abscisic acid responsiveness	Hormones	ABRE
cis-acting regulatory element involved in auxin responsiveness	Hormones	AuxRR-core
gibberellin-responsive element	Hormones	GARE-motif
cis-acting regulatory element involved in zein metabolism regulation	Hormones	O2-site
gibberellin-responsive element	Hormones	P-box
cis-acting element involved in gibberellin-responsiveness	Hormones	TATC-box
cis-acting element involved in salicylic acid responsiveness	Hormones	TCA-element
auxin-responsive element	Hormones	TGA-element
light responsive element	Light	3-AF1 binding site
light responsive element	Light	AAAC-motif
part of gapA in (gapA-CMA1) involved with light responsiveness	Light	ACA-motif
part of a module for light response	Light	AE-box
part of a light responsive module	Light	AT1-motif
part of a conserved DNA module involved in light responsiveness	Light	ATC-motif
part of a conserved DNA module involved in light responsiveness	Light	ATCT-motif
part of a conserved DNA module involved in light responsiveness	Light	Box 4
cis-acting regulatory element involved in light responsiveness	Light	C-box
cis-acting regulatory element involved in light responsiveness	Light	G-Box
cis-acting regulatory element involved in light responsiveness	Light	G-box
part of a light responsive element	Light	GA-motif
part of a light responsive element	Light	GATA-motif
part of a light responsive element	Light	GATT-motif
light responsive element	Light	GT1-motif
part of a light responsive element	Light	I-box
part of a light responsive element	Light	LS7
part of a light responsive element	Light	LAMP-element
MYB binding site involved in light responsiveness	Light	MRE
light responsive element	Light	Sp1
part of a light responsive element	Light	TCCC-motif
part of a light responsive element	Light	TCT-motif
part of a light responsive element	Light	chs-Unit 1 m1
part of a light responsive element	Light	chs-CMA1a
part of a light responsive element	Light	chs-CMA2a
cis-acting regulatory element	Others	A-box
cis-acting regulatory element essential for the anaerobic induction	Others	ARE
binding site of AT-rich DNA binding protein (ATBP-1)	Others	AT-rich element
protein binding site	Others	Box III
cis-acting regulatory element	Others	Box II -like sequence
common cis-acting element in promoter and enhancer regions	Others	CAAT-box
cis-acting regulatory element related to meristem expression	Others	CAT-box
MYBHv1 binding site	Others	CCAAT-box
cis-acting regulatory element involved in the MeJA-responsiveness	Others	CGTCA-motif
cis-regulatory element involved in endosperm expression	Others	GCN4_motif
element involved in differentiation of the palisade mesophyll cells	Others	HD-Zip 1
cis-acting element involved in cell cycle regulation	Others	MSA-like
cis-acting regulatory element involved in seed-specific regulation	Others	RY-element
core promoter element around -30 of transcription start	Others	TATA-box
cis-acting regulatory element involved in the MeJA-responsiveness	Others	TGACG-motif
cis-acting regulatory element involved in circadian control	Others	circadian
GT-1 factor binding site	Others	silencer
cis-acting element involved in low-temperature responsiveness	Stress	LTR
MYB binding site involved in drought-inducibility	Stress	MBS
MYB binding site involved in flavonoid biosynthetic genes regulation	Stress	MBSI
cis-acting element involved in defense and stress responsiveness	Stress	TC-rich repeats
Unknown	Unknown	AAGAA-motif
Unknown	Unknown	ABRE3a
Unknown	Unknown	ABRE4
Unknown	Unknown	AC-I
Unknown	Unknown	AP-1
Unknown	Unknown	AT~TATA-box
Unknown	Unknown	CCGTCC motif
Unknown	Unknown	CCGTCC-box
Unknown	Unknown	DRE1
Unknown	Unknown	ERE
Unknown	Unknown	F-box
Unknown	Unknown	MYB
Unknown	Unknown	MYB-like sequence
Unknown	Unknown	MYC
Unknown	Unknown	Myb
Unknown	Unknown	Myb-binding site
Unknown	Unknown	Myc
Unknown	Unknown	STRE
Unknown	Unknown	TATA
Unknown	Unknown	TCA
Unknown	Unknown	Unnamed__1
Unknown	Unknown	Unnamed__4
Unknown	Unknown	W box
Unknown	Unknown	WRE3
Unknown	Unknown	Y-box
Unknown	Unknown	as-1
Unknown	Unknown	plant_AP-2-like

## Sheet: Cis-element for CsRDR
Function	Categories of responsiveness	Motifs Name
cis-acting element involved in the abscisic acid responsiveness	Hormones	ABRE
cis-acting regulatory element involved in auxin responsiveness	Hormones	AuxRR-core
enhancer-like element involved in anoxic specific inducibility	Hormones	GC-motif
gibberellin-responsive element	Hormones	GARE-motif
cis-acting regulatory element involved in zein metabolism regulation	Hormones	O2-site
gibberellin-responsive element	Hormones	P-box
cis-acting element involved in gibberellin-responsiveness	Hormones	TATC-box
cis-acting element involved in salicylic acid responsiveness	Hormones	TCA-element
auxin-responsive element	Hormones	TGA-element
light responsive element	Light	4cl-CMA2b
light responsive element	Light	3-AF1 binding site
light responsive element	Light	AACA-motif
cis-acting element involved in light responsiveness	Light	ACE
part of gapA in (gapA-CMA1) involved with light responsiveness	Light	ACA-motif
part of a module for light response	Light	AE-box
part of a light responsive module	Light	AT1-motif
part of a conserved DNA module involved in light responsiveness	Light	ATC-motif
part of a conserved DNA module involved in light responsiveness	Light	ATCT-motif
part of a conserved DNA module involved in light responsiveness	Light	Box 4
cis-acting regulatory element involved in light responsiveness	Light	C-box
part of a light response element	light	CAG-motif
cis-acting regulatory element involved in light responsiveness	Light	G-Box
cis-acting regulatory element involved in light responsiveness	Light	G-box
part of a light responsive element	Light	GA-motif
part of a light responsive element	Light	GATA-motif
part of a light responsive element	Light	GATT-motif
light responsive element	Light	GT1-motif
part of a light responsive element	Light	Gap-box
part of a light responsive element	Light	I-box
part of a light responsive element	Light	L-box
part of a light responsive element	Light	LS7
part of a light responsive element	Light	LAMP-element
MYB binding site involved in light responsiveness	Light	MRE
light responsive element	Light	Sp1
part of a light responsive element	Light	TCCC-motif
part of a light responsive element	Light	TCT-motif
part of a light responsive element	Light	chs-Unit 1 m1
part of a light responsive element	Light	chs-CMA1a
part of a light responsive element	Light	chs-CMA2a
part of a light responsive element	light	chs-CMA2c
cis-acting regulatory element	Others	A-box
cis-acting regulatory element essential for the anaerobic induction	Others	ARE
binding site of AT-rich DNA binding protein (ATBP-1)	Others	AT-rich element
element for maximal elicitor-mediated activation	Others	AT-rich sequence
protein binding site	Others	Box III
cis-acting regulatory element	Others	Box II -like sequence
common cis-acting element in promoter and enhancer regions	Others	CAAT-box
cis-acting regulatory element related to meristem expression	Others	CAT-box
MYBHv1 binding site	Others	CCAAT-box
cis-acting regulatory element involved in the MeJA-responsiveness	Others	CGTCA-motif
cis-regulatory element involved in endosperm expression	Others	GCN4_motif
element involved in differentiation of the palisade mesophyll cells	Others	HD-Zip 1
MYB binding site involved in flavonoid biosynthetic genes regulation	Others	MBSI
cis-acting element involved in cell cycle regulation	Others	MSA-like
cis-acting regulatory element involved in seed-specific regulation	Others	RY-element
core promoter element around -30 of transcription start	Others	TATA-box
cis-acting regulatory element involved in the MeJA-responsiveness	Others	TGACG-motif
cis-acting regulatory element involved in circadian control	Others	circadian
GT-1 factor binding site	Others	silencer
cis-acting element involved in low-temperature responsiveness	Stress	LTR
MYB binding site involved in drought-inducibility	Stress	MBS
cis-acting element involved in defense and stress responsiveness	Stress	TC-rich repeats
Unknown	Unknown	AAGAA-motif
Unknown	Unknown	ABRE3a
Unknown	Unknown	ABRE4
Unknown	Unknown	AC-I
Unknown	Unknown	AP-1
Unknown	Unknown	AT~TATA-box
Unknown	Unknown	CTAG-motif
Unknown	Unknown	CCGTCC motif
Unknown	Unknown	CCGTCC-box
Unknown	Unknown	DRE1
Unknown	Unknown	ERE
Unknown	Unknown	F-box
Unknown	Unknown	MYB
Unknown	Unknown	MYB-like sequence
Unknown	Unknown	MYC
Unknown	Unknown	Myb
Unknown	Unknown	Myb-binding site
Unknown	Unknown	Myc
Unknown	Unknown	STRE
Unknown	Unknown	TATA
Unknown	Unknown	TCA
Unknown	Unknown	Unnamed__1
Unknown	Unknown	Unnamed__4
Unknown	Unknown	W box
Unknown	Unknown	WRE3
Unknown	Unknown	Y-box
Unknown	Unknown	as-1
Unknown	Unknown	plant_AP-2-like
protein binding site		HD-Zip 3
