# Supplementary material for: In silico identification and characterization of AGO, DCL and RDR gene families and their associated regulatory elements in sweet orange (Citrus sinensis L.)
Source: PLoS One. 2020 Dec 21;15(12):e0228233. doi: 10.1371/journal.pone.0228233 (PMC7751981; doi:10.1371/journal.pone.0228233)
Supplement: S7 Data — (XLSX) [file pone.0228233.s010.xlsx]

## Sheet: Sheet1
		Organs
	The GeneBank Accesion ID of the EST contigs, obtained from the database search for the reported C. sinensis RNAi related genes
Gene Name	fruit	Ovule	Leaves	Flower	Bark	root	seed	Fruit Rind	Phloem	Multiple organ		Orange Callus/scale infested
CsDCL1	EY716441; EY731078; EY717510	CF505470;	EY668247
CsDCL2	EY707743; EY719871			EY750787
CsDCL3		HO047404	EY653617; EY673141		EY688889; EY687614
CsDCL4	EY708396; EY693822; EY741622	CF506356	EY666071; EY653726; EY668126	EY745761
CsAGO1	EY731686; EY732239; EY717001; EY722255; EY722819; EY723569; DR403946; EY729943; CB293177; CN187327; EY731136; CN187410	HO046631; HO047432	EY677957; EY656268; EY651427; EY652309; EY756841; EY758042; EY658279	CN182246, CN182247; CV886693; CV886694; EY751114; EY751426; EY748592			CX047164; CX047165		DR910965	CX673570; CX673571
CsAGO4	EY697757; EY706441 ; CN189792 ; EY704154 ; EY727165 ; EY717485 ; EY713552 ; EY720377 ; EY720159 ; EY703962 ; EY698549 ; EY711088 ; EY720127 ; EY696825 ; EY729807 ; EY702578 ; CB417324 ;	CF507421 ; CF508195 ;	EY674716 ; EY658863 ; EY655770 ; EY669064 ; EY683300 ; CF417183 ; CB322105 ; EY667505 ; EY677123 ; EY651586 ; EY668346 ; EY667266 ; EY667277 ; EY649869 ;		EY691509 ;		CK739467;					CX076817; CX076818 ;CV715490 ; DN619277 ; CX077083 ; CX074105 ; DN619278 ; CV715491 ;
CsAGO5a	EY723268 ; EY696861 ; EY696799 ; EY696574 ; EY732126 ; EY732045 ; EY731878 ;		EY682959; EY679383 ; EY682143 ; EY678398 ;	EY746598 ;						CX672904; CX672903		CX076888 ; CV716893 ; CX073370; CX072841
CsAGO5b	EY723268; EY732126; EY732045; EY731878; EY723455		EY678398							CX672903
CsAGO5c	EY732126; EY732045; EY731878; EY696861; EY696799; EY696574; DR405578; DR405362; EY723455; EY723268;		EY682959; EY682143; EY679383; EY681125;	EY746598						CX672903; CX672904		CX675804;
CsAGO6	CV720154; CX676054; EY726124; EY724598; EY737027; EY741973; CV720153; CX676055; EY737028
CsAGO7			EY677433; EY677229
CsAGO10	EY697658; CK933370; EY721250
CsRDR1	EY742954; EY725961; EY721636; EY740349		EY652810	EY750990; EY750536; EY744225	EY690359	CX303337			DR908213; DR909740
CsRDR2	EY715193		EY656696	CN183487; CN183486	EY690399
CsRDR3
CsRDR6	CX044022; CX044023	CF506437
